# Supplementary material for: Selenium Nanoparticles (SeNPs) Immunomodulation Is More Than Redox Improvement: Serum Proteomics and Transcriptomic Analyses
Source: Antioxidants (Basel). 2022 May 13;11(5):964. doi: 10.3390/antiox11050964 (PMC9137598; doi:10.3390/antiox11050964)
Supplement: Supplementary file 1 [file antioxidants-11-00964-s001.zip]

Archive with 3 entries (2 files):
- antioxidants-1684532-supplementary/
- antioxidants-1684532-supplementary/Supplementary Table S1.xlsx
- antioxidants-1684532-supplementary/Supplementary Table S2.xlsx
