# Supplementary material for: Selenium Nanoparticles (SeNPs) Immunomodulation Is More Than Redox Improvement: Serum Proteomics and Transcriptomic Analyses
Source: Antioxidants (Basel). 2022 May 13;11(5):964. doi: 10.3390/antiox11050964 (PMC9137598; doi:10.3390/antiox11050964)
Supplement: Supplementary file 1 [file antioxidants-11-00964-s001.zip › antioxidants-1684532-supplementary/Supplementary Table S1.xlsx]

## Sheet: Healthy condition
Differentially expressed proteins (DEPs) analysis_Healthy condition
Supplementary file S1
© 2000-2019 QIAGEN. All rights reserved.
Healthy condition
ID	Protein Name	Symbol	Location	Type(s)	Expr Fold Change
XP_001331789	jeltraxin	JELT	Cytoplasm	enzyme	29.24
NP_001038401	carboxylesterase 3 precursor	CES3	Cytoplasm	enzyme	10.93
AAI54335	protein C, inactivator of coagulation factors Va and VIIIa	PROC	Extracellular Space	peptidase	8.21
AAH57435	beta-2-microglobulin	B2M	Plasma Membrane	transmembrane receptor	6.84
XP_693912	complement receptor type 1	CRT1	Extracellular Space	other	6.39
NP_001121836	quiescin sulfhydryl oxidase 1	QSOX1	Cytoplasm	enzyme	6.38
XP_697477	alpha-2-macroglobulin	A2M	Extracellular Space	transporter	6.08
NP_001121771	uncharacterized protein LOC100007431 precursor	LOC100007431	Extracellular Space	transporter	6.06
XP_005159472	PREDICTED: uncharacterized protein LOC322603 isoform X1	LOC322603	Extracellular Space	transporter	5.63
NP_001122230	apolipoprotein A4, partial	APOA4	Extracellular Space	transporter	5.52
XP_009302182	neurogenic locus notch homolog protein 2-like	NLNHP2L	Extracellular Space	other	5.43
XP_001338037	apolipoprotein A4	APOA4	Extracellular Space	transporter	4.81
O73872	superoxide dismutase 1	SOD1	Cytoplasm	enzyme	4.66
AAH74056	carboxylesterase 1	CES1	Cytoplasm	enzyme	4.57
NP_001003431	hemoglobin subunit epsilon 1	HBE1	Cytoplasm	transporter	4.31
Q98SV1	selenoprotein P	SELENOP	Extracellular Space	other	4.17
NP_001180398	selenoprotein J	SELENOJ	Extracellular Space	other	4.17
XP_002664631	integrin alpha-E-like isoform X1	IAELIX1	Extracellular Space	other	4.09
NP_001007361	cholesteryl ester transfer protein	CETP	Extracellular Space	enzyme	3.97
NP_001243652	complement C8 beta chain	C8B	Extracellular Space	other	3.82
XP_694827	apolipoprotein B	APOB	Extracellular Space	transporter	3.75
XP_009294923	complement C8 alpha chain	C8A	Extracellular Space	other	3.57
NP_001104722	uncharacterized protein LOC100007703 precursor	LOC100007703	Extracellular Space	transporter	3.45
XP_001345438	alpha-2-macroglobulin	A2M	Extracellular Space	transporter	3.44
NP_001160054	cysteine rich protein 1	CRIP1	Cytoplasm	other	3.43
XP_009302346	complement C7	C7	Extracellular Space	other	3.37
NP_958870	coagulation factor X	F10	Extracellular Space	peptidase	3.35
XP_001333900	uncharacterized protein si:ch211-288g17.4	si:ch211-288g17.4	Extracellular Space	other	3.13
CBX83753	unnamed protein product	NA	Extracellular Space	other	3.08
XP_017207875	ectonucleotide pyrophosphatase/phosphodiesterase family member 2-like	EPFM2	Extracellular Space	other	3.04
XP_017210321	hemoglobin subunit zeta	HBZ	Cytoplasm	transporter	2.94
NP_001028276	inter-alpha-trypsin inhibitor heavy chain 3b precursor	IATIHC	Extracellular Space	other	2.86
XP_005169022	coagulation factor II, thrombin	F2	Extracellular Space	peptidase	2.83
XP_009294646	complement factor H like 4 isoform X1	CFH4	Extracellular Space	peptidase	2.82
NP_001314855	complement component C9 precursor	C9	Extracellular Space	peptidase	2.77
NP_571877	ceruloplasmin	CP	Extracellular Space	enzyme	2.74
NP_001073414	uncharacterized protein LOC322393 precursor	LOC322393	Extracellular Space	transporter	2.65
XP_001922616	saxitoxin and tetrodotoxin-binding protein 2-like	STBP2L	Cytoplasm	enzyme	2.56
XP_005161390	PREDICTED: complement factor B isoform X1	CFBX1	Cytoplasm	enzyme	2.56
NP_001007152	sex hormone binding globulin	SHBG	Extracellular Space	other	2.51
NP_998368	RIKEN cDNA 2310057J18 gene	2310057J18Rik	Cytoplasm	other	2.36
NP_775335	coagulation factor VIIi precursor	CFVIIP	Cytoplasm	kinase	2.34
NP_001038525	glutathione S-transferase rho	GSTR	Cytoplasm	enzyme	2.3
O42363	apolipoprotein A1	APOA1	Extracellular Space	transporter	2.29
AAK69167	immunoglobulin M heavy chain secretory form, partial	IGMSF	Extracellular Space	kinase	2.22
A5PF61	RIKEN cDNA 2310057J18 gene	2310057J18Rik	Cytoplasm	other	2.21
NP_001153056	intelectin 1	ITLN1	Plasma Membrane	other	2.21
XP_005173505	hemopexin, partial	HPX	Cytoplasm	enzyme	2.17
NP_932329	angiotensinogen	AGT	Cytoplasm	enzyme	2.16
NP_998316	glyoxalase I	GLO1	Cytoplasm	enzyme	2.15
NP_001005942	glutaredoxin	GLRX	Cytoplasm	enzyme	2.15
NP_957432	thioredoxin like 1	TXNL1	Cytoplasm	enzyme	2.15
NP_957432	thioredoxin like 1	TXNL1	Cytoplasm	enzyme	2.15
XP_017208549	pyroglutamylated RFamide peptide receptor-like isoform X2	PRFAPRL	NA	NA	2.15
NP_878283	serpin family C member 1	SERPINC1	Extracellular Space	transporter	2.13
XP_002665852	apolipoprotein B-100	AB100	Extracellular Space	transporter	2.12
XP_017214365	apolipoprotein M isoform X1	AMIX1	Cytoplasm	kinase	2.11
NP_001313377	apolipoprotein C-II precursor	ACIIP	Extracellular Space	transporter	2.01
XP_009296972	complement C1q-like protein 3	C1Q3	Extracellular Space	peptidase	1.99
AAI53542	serpin family A member 9	SERPINA9	Extracellular Space	other	1.98
NP_001074087	uncharacterized protein LOC791136 precursor	LOC791136	Extracellular Space	transporter	1.97
Q92051	carbonic anhydrase 13	CA13	Cytoplasm	enzyme	1.97
XP_001919226	complement C5	C5	Extracellular Space	cytokine	1.96
NP_001186119	complement factor H	CFH	Extracellular Space	other	1.96
NP_571809	glutathione S-transferase pi 1	GSTP1	Cytoplasm	enzyme	1.94
NP_571317	complement C3	C3	Extracellular Space	peptidase	1.93
XP_005173601	gamma-glutamylcyclotransferase	GGCT	Cytoplasm	enzyme	1.92
NP_957503	SH3 domain binding glutamate rich protein like	SH3BGRL	Cytoplasm	other	1.92
NP_001124058	uncharacterized protein LOC322327 precursor	LOC322327	Extracellular Space	transporter	1.89
AAH76032	apolipoprotein A4	APOA4	Extracellular Space	transporter	1.86
NP_001116757	serpin family G member 1	SERPING1	Extracellular Space	other	1.86
NP_001013277	serpin family A member 1	SERPINA1	Extracellular Space	other	1.83
NP_001093614	apolipoprotein A1	APOA1	Extracellular Space	transporter	1.77
AAI50352	Si:ch73-252g14.4 protein, partial	Si:ch73-252g14.4	NA	NA	1.72
NP_001278428	transferrin	TF	Extracellular Space	transporter	1.72
XP_017213666	inter-alpha-trypsin inhibitor heavy chain family member 4	ITIH4	Extracellular Space	other	1.71
NP_001073479	serpin family F member 2	SERPINF2	Extracellular Space	other	1.68
NP_956932	complement C6	C6	Extracellular Space	other	1.66
NP_001108387	uncharacterized protein LOC100141350 precursor	LOC100141350	Extracellular Space	transporter	1.61
AAI29472	complement factor I	CFI	Extracellular Space	peptidase	1.6
NP_001013489	peroxiredoxin 1	PRDX1	Cytoplasm	enzyme	1.58
NP_001019577	peroxiredoxin 5	PRDX5	Cytoplasm	enzyme	1.58
NP_957099	peroxiredoxin 6	PRDX6	Cytoplasm	enzyme	1.58
AAH95723	leucine rich alpha-2-glycoprotein 1	LRG1	Extracellular Space	other	1.55
NP_997841	glutathione S-transferase mu 3	GSTM3	Cytoplasm	enzyme	1.53
AAI55108	hemopexin	HPX	Extracellular Space	transporter	1.52
NP_001108176	serpin family A member 9	SERPINA9	Extracellular Space	other	1.49
NP_957157	complement C8 gamma chain	C8G	Extracellular Space	transporter	1.48
AAI53922	isocitrate dehydrogenase (NADP(+)) 1, cytosolic	IDH1	Cytoplasm	enzyme	1.47
NP_997787	alpha 2-HS glycoprotein	AHSG	Extracellular Space	other	1.45
NP_958880	plasminogen	PLG	Extracellular Space	peptidase	1.45
NP_001275581	glutamyl-prolyl-tRNA synthetase	EPRS	Cytoplasm	enzyme	1.44
NP_001017796	esterase D	ESD	Cytoplasm	enzyme	1.44
AAH76230	GC, vitamin D binding protein	GC	Extracellular Space	transporter	1.44
AAO86703	glutathione peroxidase 1	GPX1	Cytoplasm	enzyme	1.44
NP_001131027	glutathione peroxidase 3	GPX3	Extracellular Space	enzyme	1.44
AAO86705	glutathione peroxidase 4	GPX4	Cytoplasm	enzyme	1.44
NP_001038874	similar to MGC82337 protein	RGD1562039	Other	other	1.44
NP_001005981	kininogen-1 precursor	K1P	Extracellular Space	other	1.42
NP_001181918	fibrinogen alpha chain	FGA	Extracellular Space	other	1.37
XP_001919291	major histocompatibility complex, class I, A	HLA-A	Plasma Membrane	other	1.37
NP_571318	complement C3	C3	Extracellular Space	peptidase	1.35
NP_001295538	creatine kinase, mitochondrial 2a (sarcomeric) isoform 2	CKM2A	Extracellular Space	other	1.33
Q32LQ4	betaine--homocysteine S-methyltransferase	BHMT	Cytoplasm	enzyme	1.31
NP_001096599	cystatin B	CSTB	Cytoplasm	peptidase	1.31
XP_005168662	cystatin-B-like	CBL	Extracellular Space	other	1.31
XP_005174086	complement component c3b, tandem duplicate 1 isoform X2	C3B	Extracellular Space	peptidase	1.31
XP_005164109	caspase 6, apoptosis-related cysteine peptidase, like 1 isoform X1	C6ACPL1	Cytoplasm	kinase	1.31
AAI22365	Unknown (protein for IMAGE:7922315), partial	NA	NA	NA	1.29
NP_570995	retinol binding protein 4	RBP4	Extracellular Space	other	1.28
AAH76226	26-29kD-proteinase protein, partial	PPP	Extracellular Space	other	1.26
XP_001922687	histidine-rich glycoprotein	HRG	Cytoplasm	other	1.25
NP_955949	GDP dissociation inhibitor 2	GDI2	Cytoplasm	other	1.24
AAI65731	alpha 2-HS glycoprotein	AHSG	Extracellular Space	other	1.23
NP_001002468	peroxiredoxin 2	PRDX2	Cytoplasm	enzyme	1.23
XP_002664527	uncharacterized protein si:ch211-113d11.5	si:ch211-113d11.5	Extracellular Space	other	1.22
Q6PHG2	hemopexin	HPX	Extracellular Space	transporter	1.22
NP_001025233	apolipoprotein Bb, tandem duplicate 1 precursor	ABB1P	Extracellular Space	transporter	1.22
AAH66531	Scinderin like b	SLB	Extracellular Space	other	-1.24
AGB69038	C-reactive protein 3	CRP3	Extracellular Space	other	-1.25
XP_017207645	uncharacterized protein si:dkey-151j17.4 isoform X16	si:dkey-151j17.4	Extracellular Space	other	-1.27
NP_001119927	uncharacterized protein LOC569993	LOC569993	Extracellular Space	transporter	-1.3
NP_001032313	complement C3	C3	Extracellular Space	peptidase	-1.32
NP_001076426	S100 calcium binding protein A4	S100A4	Cytoplasm	other	-1.32
XP_001345541	alpha-2-macroglobulin	A2M	Extracellular Space	transporter	-1.36
AAI22336	LOC563048 protein, partial	LOC563048	Extracellular Space	transporter	-1.47
NP_997770	14-3-3 protein epsilon	PE	Extracellular Space	other	-1.47
NP_001018424	inter-alpha-trypsin inhibitor heavy chain 3	ITIH3	Extracellular Space	other	-1.48
Q7ZVB2	aldehyde dehydrogenase 9 family member A1	ALDH9A1	Cytoplasm	enzyme	-1.53
AAQ94598	tubulin alpha 4a	TUBA4A	Cytoplasm	other	-1.53
O57521	heat shock protein 90 alpha family class B member 1	HSP90AB1	Cytoplasm	enzyme	-1.56
XP_017214217	glutamic-oxaloacetic transaminase 1	GOT1	Cytoplasm	enzyme	-1.59
NP_571001	NME/NM23 nucleoside diphosphate kinase 1	NME1	Cytoplasm	kinase	-1.61
Q92005	RecName: Full=Elongation factor 1-alpha; Short=EF-1-alpha	NA	NA	NA	-1.64
AAH53158	Malate dehydrogenase 1a, NAD (soluble)	MD1A	NA	NA	-1.64
AAI09411	carboxylesterase 1	CES1	Cytoplasm	enzyme	-1.79
Q9PVK4	lactate dehydrogenase B	LDHB	Cytoplasm	enzyme	-1.79
NP_001103873	heat shock protein family A (Hsp70) member 8	HSPA8	Cytoplasm	enzyme	-1.8
NP_998803	myosin light chain 6	MYL6	Cytoplasm	enzyme	-1.8
CAK11006	carboxylesterase 1	CES1	Cytoplasm	enzyme	-1.81
AAF05847	keratin 8	KRT8	Cytoplasm	other	-1.81
NP_571666	actin, alpha, cardiac muscle 1	ACTC1	Cytoplasm	enzyme	-1.82
Q90486	hemoglobin subunit epsilon 1	HBE1	Cytoplasm	transporter	-1.84
XP_017211559	adenylate kinase 1	AK1	Cytoplasm	kinase	-1.85
Q90487	hemoglobin subunit zeta	HBZ	Cytoplasm	transporter	-1.86
AAI71423	Calpain 2, (m/II) large subunit b	C2LSB	Cytoplasm	kinase	-1.88
AAU14809	fibronectin 1b	F1B	Extracellular Space	other	-1.97
NP_001018401	apolipoprotein E precursor	AEP	Extracellular Space	transporter	-1.98
Q804W2	RecName: Full=Parvalbumin-7; AltName: Full=Parvalbumin alpha; AltName: Full=Parvalbumin-4a	NA	NA	NA	-2
Q5PRD0	tyrosine 3-monooxygenase/tryptophan 5-monooxygenase activation protein beta	YWHAB	Cytoplasm	other	-2.06
NP_001278816	apolipoprotein C-I isoform 2 precursor	ACI2P	Extracellular Space	transporter	-2.16
NP_998168	S100 calcium binding protein A10	S100A10	Cytoplasm	other	-2.17
XP_001922536	chromodomain helicase DNA binding protein 9	CHD9	Cytoplasm	other	-2.19
XP_005165752	myosin heavy chain 9	MYH9	Cytoplasm	enzyme	-2.2
XP_003197844	keratin, type I cytoskeletal 47 kDa	KTIC	Extracellular Space	other	-2.27
NP_956752	eukaryotic translation elongation factor 2	EEF2	Cytoplasm	translation regulator	-2.31
NP_001070715	aldo-keto reductase family 1 member B	AKR1B1	Cytoplasm	enzyme	-2.4
NP_997948	parvalbumin isoform 1c	PI1C	NA	NA	-2.53
NP_956294	myosin light chain 1	MYL1	Cytoplasm	other	-2.55
NP_998380	aldolase, fructose-bisphosphate A	ALDOA	Cytoplasm	enzyme	-2.58
NP_956263	malate dehydrogenase 1	MDH1	Cytoplasm	enzyme	-2.58
Q6PI52	RecName: Full=Calmodulin; Short=CaM	NA	NA	NA	-2.6
NP_001132951	alpha-2-macroglobulin	A2M	Extracellular Space	transporter	-2.67
NP_571002	NME/NM23 nucleoside diphosphate kinase 2	NME2	Nucleus	kinase	-2.71
NP_942104	tubulin beta 4B class IVb	TUBB4B	Cytoplasm	other	-2.72
NP_001002468	peroxiredoxin 2	PRDX2	Cytoplasm	enzyme	-2.76
Q6P698	lymphocyte cytosolic protein 1	LCP1	Cytoplasm	other	-2.83
NP_956306	coactosin like F-actin binding protein 1	COTL1	Cytoplasm	other	-2.93
NP_956203	cyclase associated actin cytoskeleton regulatory protein 1	CAP1	Plasma Membrane	other	-2.95
NP_957318	phosphoglycerate mutase 2	PGAM2	Cytoplasm	phosphatase	-3.15
Q7T2B9	myotrophin	MTPN	Nucleus	transcription regulator	-3.2
Q5MJ86	glyceraldehyde-3-phosphate dehydrogenase, spermatogenic	GAPDHS	Cytoplasm	enzyme	-3.3
NP_999888	enolase 3	ENO3	Cytoplasm	enzyme	-3.36
AAI65919	Ywhai protein	YWHAI	Cytoplasm	other	-3.38
Q5XJ10	glyceraldehyde-3-phosphate dehydrogenase	GAPDH	Cytoplasm	enzyme	-3.43
Q7ZVI7	actin gamma 1	ACTG1	Cytoplasm	other	-3.44
AAH65888	phosphoglycerate kinase 1	PGK1	Cytoplasm	kinase	-3.54
NP_835232	scinderin like a	SLA	Extracellular Space	other	-4.51
AAN04476	aldolase, fructose-bisphosphate A	ALDOA	Cytoplasm	enzyme	-4.63
XP_005169507	parvalbumin isoform X1	PIX1	NA	NA	-5
NP_001018464	glycogen phosphorylase, muscle associated	PYGM	Cytoplasm	enzyme	-5.18
NP_571003	NME/NM23 nucleoside diphosphate kinase 3	NME3	Cytoplasm	kinase	-5.19
XP_005157650	creatine kinase, M-type	CKM	Cytoplasm	kinase	-5.78
XP_005164173	aldolase, fructose-bisphosphate A	ALDOA	Cytoplasm	enzyme	-6.23
NP_957319	phosphoglucomutase 1	PGM1	Cytoplasm	enzyme	-6.23
Q9PVK5	lactate dehydrogenase A	LDHA	Cytoplasm	enzyme	-6.49
AAK64515	creatine kinase, M-type	CKM	Cytoplasm	kinase	-6.6
NP_001124169	thymosin beta-4	TB4	Cytoplasm	enzyme	-9.34
XP_017209179	filamin-A isoform X3	FAI3	Extracellular Space	other	-12.33
XP_005164345	parvalbumin isoform X1	PRVA	Cytoplasm	other	-41.67
Note: NA represents data no available

## Sheet: Disease condition
Differentially expressed proteins (DEPs) analysis_Disease condition
Supplementary file S1
© 2000-2019 QIAGEN. All rights reserved.
Disease condition
ID	Protein Name	Symbol	Location	Type(s)	Expr Fold Change
XP_001334640	complement C4-B	C4b	Extracellular Space	enzyme	13.57
ABC59635	immunoglobulin light chain constant region	IGCCR	Extracellular Space	kinase	13.5
NP_001280633	complement C1q-like protein 4-like precursor	C1q	Extracellular Space	enzyme	12.68
AAQ97970	heat shock 70kDa protein 8	HSPA8	Extracellular Space	enzyme	5.98
AAH55598	Alpha-1-microglobulin/bikunin precursor, like	AMBP	Plasma Membrane	transmembrane receptor	4.62
AAK69167	immunoglobulin M heavy chain secretory form, partial	IGMSF	Extracellular Space	kinase	4.13
NP_956932	complement component C6	C6	Extracellular Space	enzyme	3.67
AAK55535	ceruloplasmin	CP	Extracellular Space	enzyme	2.97
XP_002660669	adhesion G protein-coupled receptor L1	AGCRL1	Plasma Membrane	transmembrane receptor	2.78
XP_002667431	complement factor I	CFI	Extracellular Space	peptidase	2.5
XP_001923676	alpha-2-macroglobulin-like isoform 1	A2M	Extracellular Space	transporter	2.49
NP_001186295	complement factor H like 4 precursor	CFH	Extracellular Space	peptidase	2.27
NP_571413	complement factor B precursor	CFB	Extracellular Space	peptidase	2.2
XP_005161799	complement factor H-related protein 2	CFH2	Extracellular Space	peptidase	1.96
NP_001122230	apolipoprotein A4	APOA4	Extracellular Space	transporter	1.88
NP_001093490	complement component c3b, tandem duplicate 2 isoform 1 precursor	C3b2	Extracellular Space	enzyme	1.85
NP_001002706	lysozyme g-like 1	LYGL1	Extracellular Space	enzyme	1.8
XP_005174086	complement component c3b, tandem duplicate 1 isoform X2	C3b1	Extracellular Space	enzyme	1.75
NP_001008582	complement C3	C3	Extracellular Space	peptidase	1.74
XP_001919291	major histocompatibility complex, class I, A	HLA-A	Plasma Membrane	other	1.71
O42364	RecName: Full=Apolipoprotein Eb; Short=Apo-Eb; Flags: Precursor	APOAEB	Extracellular Space	transporter	1.71
NP_001018363	complement C1q A chain	C1QA	Extracellular Space	peptidase	1.67
XP_002664527	uncharacterized protein si:ch211-113d11.5	NA	NA	NA	1.67
AAH57435	beta-2-microglobulin	B2M	NA	NA	1.65
XP_001919226	complement C5	C5	NA	NA	1.64
XP_699016	complement C1q-like protein 4	C1q	NA	NA	1.62
XP_009294381	uncharacterized protein LOC100126122 isoform X1	NA	NA	NA	1.62
XP_002665852	apolipoprotein B-100	AB100	Extracellular Space	transporter	1.58
NP_001107051	complement factor properdin precursor	CFPP	Extracellular Space	peptidase	1.58
XP_001338037	apolipoprotein A4	APOA4	Extracellular Space	transporter	1.54
AAI22336	LOC563048 protein, partial	LOC563048	Extracellular Space	transporter	1.53
NP_001092706	superoxide dismutase 3	SOD3	Extracellular Space	enzyme	1.52
XP_693912	complement receptor type 1	CRT1	Extracellular Space	other	1.52
AAH95615	serpin family A member 1	SERPINA1	Extracellular Space	other	1.51
XP_694827	apolipoprotein B	APOB	Extracellular Space	transporter	1.49
XP_005170061	carnosine dipeptidase 2	CNDP2	Cytoplasm	peptidase	1.48
NP_001153056	intelectin 1	ITLN1	Plasma Membrane	other	1.47
NP_001131027	glutathione peroxidase 3	GPX3	Extracellular Space	enzyme	1.44
NP_001070088	uncharacterized protein LOC767682	NA	NA	NA	1.43
NP_956159	cell division control protein 42 homolog	CDC42	Plasma Membrane	transmembrane receptor	1.43
XP_009302182	neurogenic locus notch homolog protein 2-like	NLNHP2L	Extracellular Space	transporter	1.42
XP_001922616	saxitoxin and tetrodotoxin-binding protein 2-like	STBP2L	Extracellular Space	transporter	1.42
XP_001333900	uncharacterized protein si:ch211-288g17.4	si:ch211-288g17.4	Extracellular Space	other	1.41
NP_571317	complement C3	C3	Extracellular Space	peptidase	1.35
NP_001116330	mannan binding lectin serine peptidase 2	MASP2	Extracellular Space	peptidase	1.35
NP_001003496	complement component C8 alpha chain	C8AC	Extracellular Space	enzyme	1.35
BAC87740	CDC48, partial	CDC48	Plasma Membrane	transmembrane receptor	1.33
NP_001103843	hyaluronan binding protein 2	HABP2	Extracellular Space	peptidase	1.31
NP_001121836	quiescin sulfhydryl oxidase 1	QSOX1	Cytoplasm	enzyme	1.29
NP_001138258	si:ch1073-126c3.2 precursor	NA	NA	NA	1.29
NP_001314855	complement component C9 precursor	C9	Extracellular Space	peptidase	1.29
AAH48037	Ceruloplasmin, partial	CPP	Extracellular Space	enzyme	1.29
AAH64000	ceruloplasmin	CP	Extracellular Space	enzyme	1.28
NP_001104722	uncharacterized protein LOC100007703 precursor	LOC100007703	Extracellular Space	transporter	1.28
XP_683308	sialic acid-binding Ig-like lectin 6 isoform X1	LECTIIN6	Extracellular Space	enzyme	1.28
NP_001013277	serpin family A member 1	SERPINA1	Extracellular Space	other	1.27
NP_001278816	apolipoprotein C-I isoform 2 precursor	ACI2P	Extracellular Space	transporter	1.27
XP_005173505	hemopexin, partial	HPX	Cytoplasm	enzyme	1.26
NP_001313377	apolipoprotein C-II precursor	ACIIP	Extracellular Space	transporter	1.26
XP_005159472	PREDICTED: uncharacterized protein LOC322603 isoform X1	LOC322603	Extracellular Space	transporter	1.26
NP_001025233	apolipoprotein Bb, tandem duplicate 1 precursor	ABB1P	Extracellular Space	transporter	1.26
XP_001919226	complement C5	C5	Extracellular Space	cytokine	1.24
NP_997787	alpha 2-HS glycoprotein	AHSG	Extracellular Space	other	1.23
AAH74056	carboxylesterase 1	CES1	Cytoplasm	enzyme	1.23
NP_001278428	transferrin	TF	Extracellular Space	transporter	1.22
NP_001007361	cholesteryl ester transfer protein	CETP	Extracellular Space	enzyme	1.2
NP_878283	serpin family C member 1	SERPINC1	Extracellular Space	enzyme	1.2
NP_001005981	kininogen-1 precursor	K1P	Extracellular Space	other	1.2
XP_017206985	apolipoprotein A-I-like	ABAIL	Extracellular Space	transporter	1.2
NP_001003496	complement C8 alpha chain	C8A	Extracellular Space	other	-1.2
AAI55108	hemopexin	HPX	Extracellular Space	transporter	-1.2
NP_957319	phosphoglucomutase 1	PGM1	Cytoplasm	enzyme	-1.2
NP_942104	tubulin beta 4B class IVb	TUBB4B	Cytoplasm	other	-1.2
AAI53542	serpin family A member 9	SERPINA9	Extracellular Space	other	-1.21
NP_001032487	tubulin beta 2B class IIb	TUBB2B	Cytoplasm	other	-1.21
XP_009292368	PREDICTED: tropomyosin alpha-3 chain isoform X5	TA3CIX5	Cytoplasm	enzyme	-1.21
NP_955880	actinin alpha 4	ACTN4	Cytoplasm	transcription regulator	-1.22
AAH66531	Scinderin like b	SLB	Extracellular Space	other	-1.22
AAH97023	RIKEN cDNA 2310057J18 gene	2310057J18Rik	Cytoplasm	other	-1.23
NP_001070715	aldo-keto reductase family 1 member B	AKR1B1	Cytoplasm	enzyme	-1.23
NP_957157	complement C8 gamma chain	C8G	Extracellular Space	transporter	-1.23
NP_998168	S100 calcium binding protein A10	S100A10	Cytoplasm	other	-1.23
NP_998799	prostaglandin D2 synthase, brain precursor	PD2S	Cytoplasm	enzyme	-1.23
NP_001018424	inter-alpha-trypsin inhibitor heavy chain 3	ITIH3	Extracellular Space	other	-1.24
AAQ94598	tubulin alpha 4a	TUBA4A	Cytoplasm	other	-1.25
NP_001002059	lumican	LUM	Extracellular Space	other	-1.27
NP_571001	NME/NM23 nucleoside diphosphate kinase 1	NME1	Cytoplasm	kinase	-1.27
NP_997926	S100 calcium binding protein A4	S100A4	Cytoplasm	other	-1.27
NP_001243652	complement C8 beta chain	C8B	Extracellular Space	other	-1.28
XP_005169022	coagulation factor II, thrombin	F2	Extracellular Space	peptidase	-1.28
Q5PRD0	tyrosine 3-monooxygenase/tryptophan 5-monooxygenase activation protein beta	YWHAB	Cytoplasm	other	-1.28
NP_956752	eukaryotic translation elongation factor 2	EEF2	Cytoplasm	translation regulator	-1.3
NP_001313380	uncharacterized protein LOC569958	LOC569958	NA	NA	-1.3
XP_005172087	prostaglandin-H2 D-isomerase isoform X1	PH2DIX1	Extracellular Space	other	-1.33
XP_017212446	histone H3-like	H3	Extracellular Space	peptidase	-1.33
ABE66384	truncated integrin beta1 subunit-like protein 1	TIBSP1	Extracellular Space	other	-1.33
NP_001181918	fibrinogen alpha chain	FGA	Extracellular Space	other	-1.35
NP_999862	proteasome subunit alpha 4	PSMA4	Cytoplasm	peptidase	-1.35
NP_998331	proteasome subunit alpha 8	PSMA8	Nucleus	peptidase	-1.35
CBX83753	unnamed protein product	NA	Extracellular Space	peptidase	-1.35
NP_999888	enolase 3	ENO3	Cytoplasm	enzyme	-1.36
Q7ZVI7	actin gamma 1	ACTG1	Cytoplasm	other	-1.37
XP_009301187	histone H2A-like	H2A	Extracellular Space	peptidase	-1.37
NP_001073448	carboxypeptidase N subunit 2	CPN2	Extracellular Space	peptidase	-1.39
Q90486	hemoglobin subunit epsilon 1	HBE1	Cytoplasm	transporter	-1.39
NP_571332	hemoglobin subunit zeta	HBZ	Cytoplasm	transporter	-1.39
AAN04476	aldolase, fructose-bisphosphate A	ALDOA	Cytoplasm	enzyme	-1.4
NP_001071235	3'-phosphoadenosine 5'-phosphosulfate synthase 2	PAPSS2	Cytoplasm	enzyme	-1.4
XP_017207645	uncharacterized protein si:dkey-151j17.4 isoform X16	si:dkey-151j17.4	Extracellular Space	other	-1.4
XP_005163758	myosin, heavy chain 9, non-muscle-like 1	Myh9l1	Cytoplasm	enzyme	-1.42
NP_956241	malate dehydrogenase 1Aa, cytoplasmic isoform mdh1	MD1A	Cytoplasm	enzyme	-1.42
NP_956263	malate dehydrogenase 1	MDH1	Cytoplasm	enzyme	-1.43
AAH67552	Integrin, beta 1b.2	IB2	Extracellular Space	other	-1.43
XP_005171398	uncharacterized protein LOC100007164 isoform X2	LOC100007164	NA	NA	-1.43
NP_001003445	keratin 17	KRT17	Cytoplasm	other	-1.44
NP_001132951	alpha-2-macroglobulin	A2M	Extracellular Space	transporter	-1.45
XP_003198203	insulin like growth factor binding protein acid labile subunit	IGFALS	Extracellular Space	other	-1.45
AAH65888	phosphoglycerate kinase 1	PGK1	Cytoplasm	kinase	-1.45
NP_571316	complement factor B	CFB	Extracellular Space	peptidase	-1.46
NP_001018368	complement factor D	CFD	Extracellular Space	peptidase	-1.46
BAE45241	complement C3	C3	Extracellular Space	peptidase	-1.48
AAI65919	Ywhai protein	YWHAI	Cytoplasm	other	-1.48
NP_001002326	plastin 3	PLS3	Cytoplasm	other	-1.52
AAI00003	peptidylprolyl isomerase A	PPIA	Cytoplasm	enzyme	-1.52
XP_009292242	endonuclease domain-containing 1 protein	EDC1P	Extracellular Space	other	-1.52
NP_001004682	peripheral myelin protein 2	PMP2	Cytoplasm	other	-1.53
ABG35925	sulfotransferase family 2B member 1	SULT2B1	Cytoplasm	enzyme	-1.53
XP_005169507	parvalbumin isoform X1	PIX1	Cytoplasm	other	-1.54
CON__P00761	unnamed protein product	NA	NA	NA	-1.56
AAI62761	Zgc:194249 protein	NA	NA	NA	-1.57
NP_775335	coagulation factor VIIi precursor	CFVIIP	NA	NA	-1.57
XP_005164173	aldolase, fructose-bisphosphate A	ALDOA	NA	NA	-1.59
Q9DGK4	tumor protein, translationally-controlled 1	TPT1	NA	other	-1.59
XP_001340028	PREDICTED: microfibril-associated glycoprotein 4-like isoform X1	MAG4	NA	enzyme	-1.59
NP_998380	aldolase, fructose-bisphosphate A	ALDOA	Cytoplasm	enzyme	-1.6
NP_001038525	glutathione S-transferase rho	GSTR	Cytoplasm	enzyme	-1.61
XP_005165752	myosin heavy chain 9	MYH9	Cytoplasm	enzyme	-1.62
NP_957318	phosphoglycerate mutase 2	PGAM2	Cytoplasm	phosphatase	-1.62
XP_017209949	complement factor I	CFI	Extracellular Space	peptidase	-1.65
XP_017214564	WD repeat-containing protein 1-A-like	WDRCP1A	Cytoplasm	other	-1.66
NP_956203	cyclase associated actin cytoskeleton regulatory protein 1	CAP1	Plasma Membrane	other	-1.71
NP_001002649	ATP citrate lyase	ACLY	Cytoplasm	enzyme	-1.72
NP_956306	coactosin like F-actin binding protein 1	COTL1	Cytoplasm	other	-1.73
Q5XJ10	glyceraldehyde-3-phosphate dehydrogenase	GAPDH	Cytoplasm	enzyme	-1.73
NP_001028265	hemoglobin subunit zeta	HBZ	Cytoplasm	transporter	-1.73
Q92051	carbonic anhydrase 13	CA13	Cytoplasm	enzyme	-1.74
XP_017211774	Fc fragment of IgG binding protein	FCGBP	Extracellular Space	other	-1.74
NP_571666	actin, alpha, cardiac muscle 1	ACTC1	Cytoplasm	enzyme	-1.75
NP_001191237	phospholipase A2 group IVC	PLA2G4C	Plasma Membrane	enzyme	-1.75
Q9I8V0	RecName: Full=Parvalbumin-2; AltName: Full=Parvalbumin beta	NA	NA	NA	-1.75
NP_835232	scinderin like a	SLA	Extracellular Space	other	-1.79
AGB69038	C-reactive protein 3	CRP3	Extracellular Space	other	-1.79
NP_997948	parvalbumin isoform 1c	PI1C	Cytoplasm	other	-1.81
Q6VN46	myoglobin	MB	Cytoplasm	transporter	-1.82
NP_001002468	peroxiredoxin 2	PRDX2	Cytoplasm	enzyme	-1.82
NP_001019577	peroxiredoxin 5	PRDX5	Cytoplasm	enzyme	-1.85
Q7ZVB2	aldehyde dehydrogenase 9 family member A1	ALDH9A1	Cytoplasm	enzyme	-1.89
Q92005	RecName: Full=Elongation factor 1-alpha; Short=EF-1-alpha	NA	NA	NA	-1.89
NP_001124169	thymosin beta-4	TB4	Cytoplasm	enzyme	-1.89
NP_001278428	serotransferrin precursor	SRTFP	Cytoplasm	kinase	-1.9
Q6PI52	RecName: Full=Calmodulin; Short=CaM	NA	NA	NA	-1.92
NP_001019606	complement component C9 precursor	C9	Extracellular Space	other	-1.96
Q9PVK4	lactate dehydrogenase B	LDHB	Cytoplasm	enzyme	-1.98
Q9PVK5	lactate dehydrogenase A	LDHA	Cytoplasm	enzyme	-2.03
CON__P04264	unnamed protein product	NA	NA	NA	-2.08
Q5MJ86	glyceraldehyde-3-phosphate dehydrogenase, spermatogenic	GAPDHS	Cytoplasm	enzyme	-2.11
NP_705954	triosephosphate isomerase B	NA	Extracellular Space	transporter	-2.13
AAH93291	LOC793066 protein, partial	LOC793066	NA	NA	-2.14
XP_005157792	calpain small subunit 1	CAPNS1	Cytoplasm	peptidase	-2.17
NP_571809	glutathione S-transferase pi 1	GSTP1	Cytoplasm	enzyme	-2.17
AAF05847	keratin 8	KRT8	Cytoplasm	other	-2.18
ABQ96289	immunoglobulin light chain, partial	IGLC	Extracellular Space	kinase	-2.25
XP_017209615	PREDICTED: mucin-2	MUCIN2	Extracellular Space	other	-2.41
XP_017211559	adenylate kinase 1	AK1	Cytoplasm	kinase	-2.43
NP_001315353	predicted pseudogene 9234	Gm9234	Other	other	-2.43
NP_571385	heat shock protein HSP 90-beta	HSP90	Extracellular Space	enzyme	-2.49
NP_957412	alpha-1-microglobulin/bikunin precursor	AMBP	Extracellular Space	transporter	-2.68
NP_001292517	profilin 1	PFL1	Cytoplasm	other	-2.76
NP_955949	GDP dissociation inhibitor 2	GDI2	Cytoplasm	other	-2.83
NP_001119927	uncharacterized protein LOC569993	LOC569993	Extracellular Space	transporter	-2.91
XP_003197844	keratin, type I cytoskeletal 47 kDa	NA	Cytoplasm	other	-3.49
XP_693912	complement receptor type 1	CRT1	Extracellular Space	transporter	-3.75
NP_001003993	adenylate kinase isoenzyme 1	AKI1	Extracellular Space	kinase	-4.29
AAK20226	immunoglobulin heavy chain variable region, partial	IGVR	Extracellular Space	kinase	-7.08
XP_005163170	M2 pyruvate kinase-like	LOC100364062	Other	other	-14.21
Note: NA represents data no available
