# Supplementary material for: Selenium Nanoparticles (SeNPs) Immunomodulation Is More Than Redox Improvement: Serum Proteomics and Transcriptomic Analyses
Source: Antioxidants (Basel). 2022 May 13;11(5):964. doi: 10.3390/antiox11050964 (PMC9137598; doi:10.3390/antiox11050964)
Supplement: Supplementary file 1 [file antioxidants-11-00964-s001.zip › antioxidants-1684532-supplementary/Supplementary Table S2.xlsx]

## Sheet: Kidney
Differentially expressed genes (DEGs) analysis_Kidney
Supplementary file S1
© 2000-2019 QIAGEN. All rights reserved.
Kidney
ID	Gene Name	Symbol	log2FoldChange	pval
ENSDARG00000000175	homeobox B2a	hoxb2a	-1.2894	0.030577
ENSDARG00000000212	keratin 97	krt97	-2.182	0.0053704
ENSDARG00000000563	titin, tandem duplicate 1	ttn.1	1.595	0.039799
ENSDARG00000001015	zinc finger protein 384 like	znf384l	0.68089	0.013973
ENSDARG00000001303	proteasome subunit beta 8A	psmb8a	1.1245	0.048433
ENSDARG00000001431	actinin alpha 3b	actn3b	-1.2743	0.036817
ENSDARG00000001572	perforin 1.3	prf1.3	2.0944	0.012439
ENSDARG00000001804	zgc:112148	zgc:112148	-0.87945	0.043421
ENSDARG00000001825	cilia and flagella associated protein 43	cfap43	0.83075	0.043608
ENSDARG00000001889	tubulin, alpha 1a	tuba1a	0.68359	0.037952
ENSDARG00000001976	FK506 binding protein 16	fkbp16	-1.6262	0.031991
ENSDARG00000001999	ADAM metallopeptidase with thrombospondin type 1 motif, 18	adamts18	1.4418	0.045726
ENSDARG00000002204	heat shock protein, alpha-crystallin-related, b11	hspb11	-1.6159	0.048047
ENSDARG00000002369	si:ch211-202a12.4	UBB	-0.90631	0.020179
ENSDARG00000002396	cryptochrome DASH	cry-dash	-0.96119	0.0036737
ENSDARG00000002411	phosphodiesterase 4C, cAMP-specific b	pde4cb	1.955	0.00023164
ENSDARG00000002509	zgc:153911	zgc:153911	-1.339	0.002115
ENSDARG00000002609	ring finger protein 145a	rnf145a	0.71284	0.030072
ENSDARG00000003553	gonadotropin releasing hormone receptor 2	gnrhr2	-1.6226	0.046473
ENSDARG00000003869	2,4-dienoyl CoA reductase 1, mitochondrial	decr1	-0.70374	0.018403
ENSDARG00000003998	phytanoyl-CoA 2-hydroxylase interacting protein-like a	phyhipla	2.6272	0.0016661
ENSDARG00000004074	BTB and CNC homology 1, basic leucine zipper transcription factor 2b	bach2b	1.4906	0.039011
ENSDARG00000004132	ubiquitin specific peptidase 19	usp19	0.42294	0.036181
ENSDARG00000004199	sperm adhesion molecule 1	spam1	-1.9709	0.018281
ENSDARG00000004447	apelin receptor 2	aplnr2	-1.4718	0.047727
ENSDARG00000004561	protein kinase C, gamma	prkcg	1.7392	0.0056204
ENSDARG00000004763	HERV-H LTR-associating 2a, tandem duplicate 2	hhla2a.2	1.0268	0.030319
ENSDARG00000004904	glycogen synthase 2	gys2	-1.6897	0.043153
ENSDARG00000004979	ELOVL fatty acid elongase 5	elovl5	0.92137	0.014683
ENSDARG00000005108	occludin a	oclna	-1.5148	0.0049483
ENSDARG00000005115	calumenin b	calub	-1.1713	0.048176
ENSDARG00000005210	coronin, actin binding protein, 2A	coro2a	-1.3736	0.039942
ENSDARG00000005356	TYRO3 protein tyrosine kinase	tyro3	2.0531	0.010786
ENSDARG00000005392	solute carrier family 5 (sodium/iodide cotransporter), member 5	slc5a5	-1.6405	0.04959
ENSDARG00000005394	DNA (cytosine-5-)-methyltransferase 3 alpha a	dnmt3aa	1.3347	0.024559
ENSDARG00000005453	forkhead box P2	foxp2	-1.6122	0.031703
ENSDARG00000005464	deoxyribonuclease I-like 1	dnase1l1	-0.92922	0.024737
ENSDARG00000005540	exportin 7	xpo7	0.73055	0.0051295
ENSDARG00000005586	zinc finger and BTB domain containing 20	zbtb20	2.2934	2.04e-06
ENSDARG00000005670	tau tubulin kinase 2a	ttbk2a	1.1953	0.025404
ENSDARG00000006207	glutathione peroxidase 1b	gpx1b	1.3782	0.017367
ENSDARG00000006235	BRMS1 like transcriptional repressor a	brms1la	-0.89579	0.019845
ENSDARG00000006257	very low density lipoprotein receptor	vldlr	-0.95275	0.048433
ENSDARG00000006292	MYCBP-associated, testis expressed 1	maats1	1.1597	0.03117
ENSDARG00000006356	solute carrier family 18 (vesicular acetylcholine transporter), member 3a	slc18a3a	2.2513	0.0030756
ENSDARG00000006383	syntaxin binding protein 5-like	stxbp5l	1.478	0.034915
ENSDARG00000006422	extended synaptotagmin-like protein 3	esyt3	-1.3935	0.028508
ENSDARG00000006757	kelch-like family member 41b	klhl41b	1.5349	0.04903
ENSDARG00000006832	polypeptide N-acetylgalactosaminyltransferase 9	galnt9	-2.0027	0.005026
ENSDARG00000007040	transmembrane and immunoglobulin domain containing 1	tmigd1	-1.0338	0.038224
ENSDARG00000007149	L1 cell adhesion molecule, paralog a	l1cama	1.84	0.016029
ENSDARG00000007349	doublesex and mab-3 related transcription factor 1	dmrt1	-1.633	0.027254
ENSDARG00000007377	ornithine decarboxylase 1	odc1	0.6811	0.028785
ENSDARG00000007398	leucine-rich repeat kinase 1	lrrk1	1.4174	0.019143
ENSDARG00000007531	zinc finger, CCHC domain containing 9	zcchc9	-0.7446	0.042109
ENSDARG00000007561	cadherin-related 23	cdh23	1.4329	0.015053
ENSDARG00000007783	BLK proto-oncogene, Src family tyrosine kinase	blk	-0.70574	0.04115
ENSDARG00000007818	paralemmin 1b	palm1b	-1.0097	0.03906
ENSDARG00000007856	reticulon 4 receptor-like 1a	rtn4rl1a	2.0688	0.012317
ENSDARG00000007996	POU class 2 homeobox 1b	pou2f1b	0.99799	0.011343
ENSDARG00000008049	si:dkey-42i9.4	si:dkey-42i9.4	-0.7507	0.037699
ENSDARG00000008170	drebrin-like a	dbnla	-1.4796	0.022258
ENSDARG00000008305	heart and neural crest derivatives expressed 2	hand2	1.7314	0.019814
ENSDARG00000008372	sprouty-related, EVH1 domain containing 2b	spred2b	1.2022	0.039636
ENSDARG00000008396	finTRIM family, member 24	ftr24	-0.62784	0.036948
ENSDARG00000008503	glucocorticoid induced 1a	glcci1a	0.76712	0.031366
ENSDARG00000008723	protein kinase C, beta a	prkcba	1.3997	0.046499
ENSDARG00000008986	E2F transcription factor 7	e2f7	0.86096	0.026068
ENSDARG00000009014	collagen, type XI, alpha 1b	col11a1b	1.0257	0.0060349
ENSDARG00000009262	si:dkey-97m3.1	FAR2	1.748	0.0089678
ENSDARG00000009553	guanine nucleotide binding protein (G protein), gamma 3	gng3	1.0172	0.024302
ENSDARG00000009733	kinesin family member 21B	kif21b	1.4763	0.023365
ENSDARG00000009901	solute carrier family 38, member 5a	slc38a5a	0.88329	0.01174
ENSDARG00000009942	cell division cycle 6 homolog (S. cerevisiae)	cdc6	-1.2218	0.041903
ENSDARG00000009961	RUN domain containing 3b	rundc3b	-2.0186	0.010951
ENSDARG00000010097	coagulation factor IXa	f9a	-1.5765	0.0062989
ENSDARG00000010312	ceruloplasmin	cp	-1.3845	0.041836
ENSDARG00000010701	crystallin, gamma S4	crygs4	1.9129	0.019209
ENSDARG00000010785	thrombospondin 1b	thbs1b	0.81727	0.014021
ENSDARG00000010934	synaptotagmin XIVa	syt14a	2.0683	0.0089187
ENSDARG00000010957	membrane protein, palmitoylated 2b (MAGUK p55 subfamily member 2)	mpp2b	1.6723	0.0055459
ENSDARG00000011023	PDZ and LIM domain 3a	pdlim3a	1.5484	0.045642
ENSDARG00000011235	orthodenticle homeobox 2b	otx2b	1.6211	0.047757
ENSDARG00000011373	MAP kinase interacting serine/threonine kinase 2a	mknk2a	-1.2703	0.028046
ENSDARG00000011693	tetratricopeptide repeat domain 36	ttc36	-1.6971	0.029697
ENSDARG00000011703	clock circadian regulator a	clocka	1.221	0.040761
ENSDARG00000011809	microtubule associated monooxygenase, calponin and LIM domain containing 1	mical1	1.2795	0.031688
ENSDARG00000012030	dynein, axonemal, assembly factor 1	dnaaf1	0.85201	0.041377
ENSDARG00000012397	EYA transcriptional coactivator and phosphatase 4	eya4	-1.2318	0.041704
ENSDARG00000012586	formin-like 2a	fmnl2a	1.3163	0.02425
ENSDARG00000012671	inhibin subunit beta Aa	inhbaa	1.1643	0.002689
ENSDARG00000012699	bobby sox homolog (Drosophila)	bbx	1.8284	0.009498
ENSDARG00000012726	calcium homeostasis modulator family member 5, tandem duplicate 2	calhm5.2	-1.6905	0.018655
ENSDARG00000012801	phosphofructokinase, platelet b	pfkpb	0.77827	0.043403
ENSDARG00000012942	integrin, beta 5	itgb5	-0.87324	0.049314
ENSDARG00000012953	MOB kinase activator 1Bb	mob1bb	-0.80261	0.042102
ENSDARG00000013063	3-oxoacid CoA transferase 1a	oxct1a	-0.73206	0.044789
ENSDARG00000013072	matrix metallopeptidase 15b	mmp15b	1.1436	0.02296
ENSDARG00000013252	transmembrane channel like 5	tmc5	0.8635	0.013645
ENSDARG00000013266	collectin sub-family member 11	colec11	-2.3864	0.0012636
ENSDARG00000013360	SH3-domain GRB2-like 3a	sh3gl3a	0.75344	0.036692
ENSDARG00000013453	tudor domain containing 9	tdrd9	-2.3262	0.0039342
ENSDARG00000013787	guanylate cyclase 1 soluble subunit alpha 1	gucy1a1	-1.4893	0.012094
ENSDARG00000014058	RAB36, member RAS oncogene family	rab36	1.0726	0.034882
ENSDARG00000014059	claudin 5b	cldn5b	1.0135	0.035306
ENSDARG00000014420	ELAV like neuron-specific RNA binding protein 3	elavl3	1.8698	0.017892
ENSDARG00000014462	RAB3C, member RAS oncogene family	rab3c	1.541	0.04781
ENSDARG00000014626	distal-less homeobox 3b	dlx3b	-1.8611	0.017607
ENSDARG00000014731	calcyclin binding protein	cacybp	-0.69506	0.028158
ENSDARG00000014871	synaptogyrin 3a	syngr3a	1.9514	0.014521
ENSDARG00000014969	ANKH inorganic pyrophosphate transport regulator b	ankhb	0.93625	0.03099
ENSDARG00000015025	L1 cell adhesion molecule, paralog b	l1camb	1.8197	0.022634
ENSDARG00000015164	MAP kinase interacting serine/threonine kinase 2b	mknk2b	1.483	0.04275
ENSDARG00000015356	FCH domain only 1	fcho1	0.56767	0.024144
ENSDARG00000015551	ferritin, heavy polypeptide 1a	fth1a	0.58688	0.040997
ENSDARG00000015722	potassium channel tetramerization domain containing 5a	kctd5a	0.77271	0.021941
ENSDARG00000015803	Smith-Magenis syndrome chromosome region, candidate 8b	smcr8b	-1.0006	0.0073534
ENSDARG00000016074	crystallin, zeta (quinone reductase)	cryz	-0.7165	0.03651
ENSDARG00000016233	short chain dehydrogenase/reductase family 16C, member 5a	sdr16c5a	-0.91664	0.018962
ENSDARG00000016918	angiotensin I converting enzyme 2	ace2	-2.0704	0.013364
ENSDARG00000017006	DENN/MADD domain containing 5A	dennd5a	1.1996	0.008351
ENSDARG00000017010	secretory carrier membrane protein 2, like	scamp2l	-2.2123	0.0014735
ENSDARG00000017312	LMBR1 domain containing 2b	lmbrd2b	0.47566	0.040473
ENSDARG00000017425	ciliary rootlet coiled-coil, rootletin family member 2	crocc2	0.75865	0.043641
ENSDARG00000017606	Sys1 golgi trafficking protein	sys1	-0.80553	0.0089452
ENSDARG00000017780	RAR-related orphan receptor C b	rorcb	0.90318	0.014407
ENSDARG00000017809	StAR-related lipid transfer (START) domain containing 3	stard3	-0.7885	0.039904
ENSDARG00000017834	mical-like 2b	micall2b	-1.2903	0.02615
ENSDARG00000017835	BRF1, RNA polymerase III transcription initiation factor a	brf1a	-0.96366	0.0069416
ENSDARG00000018077	retinol binding protein 1b, cellular	rbp1	-1.6232	0.042953
ENSDARG00000018145	MID1 interacting protein 1, like	mid1ip1l	-1.681	0.0024494
ENSDARG00000018259	ATPase Na+/K+ transporting subunit alpha 3a	atp1a3a	0.8019	0.021767
ENSDARG00000018327	immune-related, lectin-like receptor 3	illr3	2.4388	0.00035821
ENSDARG00000018351	4-hydroxyphenylpyruvate dioxygenase a	hpda	-2.1329	0.0032302
ENSDARG00000018361	sulfotransferase family 1, cytosolic sulfotransferase 3	sult1st3	-0.8725	0.023041
ENSDARG00000018383	frizzled related protein	frzb	1.3731	0.046993
ENSDARG00000018393	KN motif and ankyrin repeat domains 2	kank2	1.4664	0.021431
ENSDARG00000018478	alanine--glyoxylate and serine--pyruvate aminotransferase b	agxtb	-1.0201	0.029817
ENSDARG00000018506	finTRIM family, member 6	ftr06	1.3501	0.047419
ENSDARG00000018923	FAT atypical cadherin 2	fat2	-1.6362	0.032039
ENSDARG00000019063	FAT atypical cadherin 1b	fat1b	-1.761	0.019112
ENSDARG00000019208	calmodulin regulated spectrin-associated protein 1a	camsap1a	-1.0444	0.04416
ENSDARG00000019367	transforming growth factor, beta 3	tgfb3	0.62034	0.027618
ENSDARG00000019498	cryptochrome circadian regulator 5	cry5	-1.3936	0.00052035
ENSDARG00000019516	Sp7 transcription factor	sp7	-1.8369	0.028524
ENSDARG00000019532	fatty acid desaturase 2	fads2	-2.0015	0.00055279
ENSDARG00000019808	envoplakin a	evpla	-2.2024	0.00046986
ENSDARG00000019986	glyoxylate reductase/hydroxypyruvate reductase b	grhprb	-0.9936	0.049054
ENSDARG00000020057	bone morphogenetic protein receptor, type II b (serine/threonine kinase)	bmpr2b	1.5104	0.036309
ENSDARG00000020278	si:dkeyp-120h9.1	si:dkeyp-120h9.1	0.89694	0.040557
ENSDARG00000020493	leucine-rich, glioma inactivated 1a	lgi1a	-1.4789	0.045442
ENSDARG00000020621	adaptor related protein complex 1 subunit beta 1	ap1b1	0.63083	0.032822
ENSDARG00000020764	sarcolemma associated protein b	slmapb	-1.5065	0.034956
ENSDARG00000020771	tenascin R (restrictin, janusin)	tnr	0.85924	0.038139
ENSDARG00000020788	Src-like-adaptor 2	sla2	0.80945	0.01716
ENSDARG00000020812	si:ch73-177h5.2	si:ch73-177h5.2	1.3822	0.039578
ENSDARG00000020847	ATPase H+ transporting V0 subunit a1a	atp6v0a1a	0.48895	0.031493
ENSDARG00000020871	protein tyrosine phosphatase, receptor-type, Z polypeptide 1b	ptprz1b	-1.3592	0.044738
ENSDARG00000021086	zinc finger protein 367	znf367	1.2552	0.027216
ENSDARG00000021250	solute carrier family 25, member 48	slc25a48	-1.3597	0.026717
ENSDARG00000021433	acetylserotonin O-methyltransferase-like	asmtl	-0.96879	0.046657
ENSDARG00000021444	perforin 1.2	prf1.2	1.8034	0.029146
ENSDARG00000021681	asparaginase like 1	asrgl1	-0.49758	0.029566
ENSDARG00000021720	collagen, type VII, alpha 1	col7a1	-1.1011	0.014817
ENSDARG00000021787	ATP-binding cassette, sub-family B (MDR/TAP), member 5	abcb5	-2.1552	0.0035567
ENSDARG00000021805	amino-terminal enhancer of split	aes	1.3665	0.04787
ENSDARG00000021849	si:dkey-256h2.1	si:dkey-256h2.1	-1.1785	0.023254
ENSDARG00000021924	heat shock cognate 70-kd protein, tandem duplicate 3	hsp70.3	1.3286	0.020831
ENSDARG00000022020	focadhesin	focad	0.52512	0.039355
ENSDARG00000022615	si:ch211-241e1.3	si:ch211-241e1.3	-1.4892	0.016338
ENSDARG00000022690	cysteine-rich hydrophobic domain 2	chic2	-0.65102	0.015833
ENSDARG00000023036	si:dkey-23a23.2	si:dkey-23a23.2	-1.2501	0.046129
ENSDARG00000023082	keratin, type 1, gene 19d	krt1-19d	-2.0988	0.0083388
ENSDARG00000023185	si:rp71-1g18.13	si:rp71-1g18.13	0.83018	0.009366
ENSDARG00000023217	cAMP responsive element modulator a	crema	1.4304	0.042139
ENSDARG00000023237	spectrin repeat containing, nuclear envelope family member 3	syne3	0.58666	0.028841
ENSDARG00000023394	solute carrier family 37 (glucose-6-phosphate transporter), member 2	slc37a2	-0.71855	0.01928
ENSDARG00000023484	refilin A	rflna	1.8813	0.0065066
ENSDARG00000023600	SH3 domain containing GRB2 like 2a, endophilin A1	sh3gl2a	-1.6255	0.032242
ENSDARG00000023609	NA	AL845324.1	-1.3017	0.0046974
ENSDARG00000023797	ryanodine receptor 1b (skeletal)	ryr1b	-1.4964	0.019407
ENSDARG00000023900	CAS1 domain containing 1	casd1	-1.3729	0.045056
ENSDARG00000023916	phosphatase and actin regulator 1	phactr1	-1.2262	0.026971
ENSDARG00000023940	si:ch73-362m14.4	si:ch73-362m14.4	1.7772	0.021814
ENSDARG00000024548	crystallin, beta A4	cryba4	1.3837	0.037715
ENSDARG00000025011	synaptojanin 1	synj1	0.64622	0.035365
ENSDARG00000025046	NA	AL935186.1	-1.7067	0.0021096
ENSDARG00000025226	zinc finger protein 668	znf668	-0.65045	0.048314
ENSDARG00000025275	globoside alpha-1,3-N-acetylgalactosaminyltransferase 1, like 1	gbgt1l1	-1.839	0.0064887
ENSDARG00000025319	FYN proto-oncogene, Src family tyrosine kinase b	fynb	0.7092	0.029604
ENSDARG00000025478	gastric inhibitory polypeptide receptor	gipr	1.5504	0.020142
ENSDARG00000025788	calcineurin-like EF-hand protein 2	chp2	-1.2761	0.042713
ENSDARG00000025920	T cell lymphoma invasion and metastasis 1b	tiam1b	1.7833	0.011051
ENSDARG00000025953	ras homolog family member Q	rhoq	-1.1869	0.044193
ENSDARG00000026084	si:dkey-43k4.5	si:dkey-43k4.5	-1.6686	0.045946
ENSDARG00000026109	solute carrier family 48 (heme transporter), member 1b	slc48a1b	-1.0416	0.016324
ENSDARG00000026236	zgc:56585	zgc:56585	-0.98529	0.0086421
ENSDARG00000026448	mediator complex subunit 29	med29	-1.0031	0.013787
ENSDARG00000026764	alpha-2-HS-glycoprotein 1	ahsg1	-1.9696	0.0041811
ENSDARG00000026806	TAF8 RNA polymerase II, TATA box binding protein (TBP)-associated factor	taf8	-0.81187	0.047897
ENSDARG00000026882	paralemmin 1a	palm1a	0.76349	0.041984
ENSDARG00000026904	cerebellin 13	cbln13	-2.3507	0.0011306
ENSDARG00000026988	TBC1 domain family, member 22B	tbc1d22b	1.6505	0.024456
ENSDARG00000027070	acyl-CoA binding domain containing 4	acbd4	-1.204	0.026006
ENSDARG00000027088	prostaglandin D2 synthase b, tandem duplicate 1	ptgdsb.1	-2.2642	0.0010583
ENSDARG00000027611	caveolae associated protein 2a	cavin2a	-0.61087	0.04585
ENSDARG00000027724	diacylglycerol kinase, beta	dgkb	-2.4766	0.0025079
ENSDARG00000027966	adaptor related protein complex 1 subunit sigma 3b	ap1s3b	-1.0329	0.047832
ENSDARG00000028027	tripartite motif containing 63a	trim63a	1.6862	0.041128
ENSDARG00000028053	bone morphogenetic protein 1b	bmp1b	-1.8049	0.022141
ENSDARG00000028118	Down syndrome cell adhesion molecule b	dscamb	1.7571	0.00023048
ENSDARG00000028164	cystatin 14a, tandem duplicate 1	cst14a.1	-1.5698	0.0028362
ENSDARG00000028295	makorin, ring finger protein, 4	mkrn4	-1.3871	0.025249
ENSDARG00000028306	peripherin	prph	1.7981	0.0044455
ENSDARG00000028321	synaptojanin 2 binding protein	synj2bp	-0.75505	0.039156
ENSDARG00000028786	carbohydrate (chondroitin 4) sulfotransferase 12a	chst12a	1.5801	0.029142
ENSDARG00000028793	nemo-like kinase, type 2	nlk2	1.4945	0.037935
ENSDARG00000028896	phospholipid phosphatase 2b	plpp2b	-1.2993	0.0085947
ENSDARG00000029305	BAI1-associated protein 2-like 1a	baiap2l1a	-0.80435	0.043758
ENSDARG00000029431	si:ch211-147k10.5	si:ch211-147k10.5	2.2506	0.0016983
ENSDARG00000029609	MACRO domain containing 1	macrod1	-0.79437	0.013556
ENSDARG00000029848	zgc:161973	zgc:161973	-1.2454	0.043919
ENSDARG00000029905	phytanoyl-CoA dioxygenase domain containing 1	phyhd1	-0.94599	0.021564
ENSDARG00000030006	solute carrier family 6 member 7	slc6a7	1.1097	0.004411
ENSDARG00000030097	syndecan binding protein (syntenin)	sdcbp	1.3391	0.0028091
ENSDARG00000030161	protein phosphatase 1, regulatory (inhibitor) subunit 14Bb	ppp1r14bb	0.501	0.048047
ENSDARG00000030357	zgc:66313	zgc:66313	-1.6774	0.015736
ENSDARG00000030411	crystallin, gamma N2	crygn2	1.5475	0.00085117
ENSDARG00000030512	translin-associated factor X interacting protein 1	tsnaxip1	1.0409	0.0032562
ENSDARG00000030775	synaptobrevin-like 1	sybl1	0.51223	0.016655
ENSDARG00000031108	LPS-responsive vesicle trafficking, beach and anchor containing	lrba	0.4918	0.04574
ENSDARG00000031150	glucosidase, beta, acid 3 (gene/pseudogene)	gba3	-1.4621	0.042094
ENSDARG00000031283	vesicle-associated membrane protein 1	vamp1	1.2942	0.031792
ENSDARG00000031337	homeobox A10b	hoxa10b	1.512	0.028454
ENSDARG00000031683	v-fos FBJ murine osteosarcoma viral oncogene homolog Ab	fosab	-2.3475	2.19e-07
ENSDARG00000031693	kinesin family member 9	kif9	0.80035	0.02148
ENSDARG00000031795	ATP-binding cassette, sub-family F (GCN20), member 1	abcf1	0.59732	0.045476
ENSDARG00000031814	dehydrogenase/reductase (SDR family) member 13b	dhrs13b	-1.1776	0.021138
ENSDARG00000031894	lymphoid enhancer-binding factor 1	lef1	-1.7824	0.013136
ENSDARG00000031981	pterin-4 alpha-carbinolamine dehydratase/dimerization cofactor of hepatocyte nuclear factor 1 alpha	pcbd1	-1.5096	0.0052272
ENSDARG00000032933	deltex 2, E3 ubiquitin ligase	dtx2	0.56127	0.0032316
ENSDARG00000033251	oxysterol binding protein-like 3a	osbpl3a	-0.78357	0.032819
ENSDARG00000033285	glutathione S-transferase omega 2	gsto2	-0.82077	0.045805
ENSDARG00000033367	ribonucleotide reductase M2 b	rrm2b	-0.59788	0.032006
ENSDARG00000034138	shisa family member 2a	shisa2a	-1.223	0.020743
ENSDARG00000034293	hypoxia inducible factor 1 subunit alpha b	hif1ab	0.41108	0.03918
ENSDARG00000034588	sodium channel, voltage-gated, type IV, alpha, b	scn4ab	1.4963	0.0017137
ENSDARG00000034650	fatty acid binding protein 7, brain, b	fabp7b	-1.7252	0.023621
ENSDARG00000034940	solute carrier family 1 (glutamate transporter), member 7a	slc1a7a	-2.256	0.006924
ENSDARG00000035257	aldo-keto reductase family 1, member A1a (aldehyde reductase)	akr1a1a	-1.527	0.003784
ENSDARG00000035350	preproinsulin	ins	-1.8618	0.0068735
ENSDARG00000035438	myosin heavy chain 4	myhc4	2.0509	0.010151
ENSDARG00000035458	ATPase sarcoplasmic/endoplasmic reticulum Ca2+ transporting 1, like	atp2a1l	1.5015	0.02832
ENSDARG00000035553	connexin 27.5	cx27.5	-1.3802	0.044183
ENSDARG00000035697	spindlin b	spinb	-1.6217	0.010949
ENSDARG00000035771	si:ch1073-157b13.1	MEPCE	-1.1316	0.038886
ENSDARG00000035796	cadherin 31	cdh31	-1.7439	0.035159
ENSDARG00000036008	calcyon neuron-specific vesicular protein	caly	-1.6437	0.036935
ENSDARG00000036065	mannosyl (alpha-1,3-)-glycoprotein beta-1,2-N-acetylglucosaminyltransferase b	mgat1b	0.74841	0.01706
ENSDARG00000036117	melanin-concentrating hormone receptor 2	mchr2	1.594	0.031868
ENSDARG00000036235	zinc finger and BTB domain containing 3	zbtb3	-1.1149	0.047333
ENSDARG00000036445	serine (or cysteine) peptidase inhibitor, clade H, member 2	serpinh2	-1.1723	0.040412
ENSDARG00000036549	1-acylglycerol-3-phosphate O-acyltransferase 3	agpat3	0.68329	0.034205
ENSDARG00000036628	CD74 molecule, major histocompatibility complex, class II invariant chain b	cd74b	-0.68596	0.043287
ENSDARG00000036818	hyaluronidase 3	hyal3	1.3685	0.037547
ENSDARG00000036826	ankyrin repeat domain 52a	ankrd52a	1.5218	0.041855
ENSDARG00000036864	solute carrier family 34 (type II sodium/phosphate cotransporter), member 2b	slc34a2b	-1.0541	0.049897
ENSDARG00000037012	solute carrier family 3 (amino acid transporter heavy chain), member 2b	slc3a2b	0.69202	0.03129
ENSDARG00000037061	aldehyde dehydrogenase 9 family, member A1b	aldh9a1b	-0.72751	0.025578
ENSDARG00000037097	solute carrier family 7 (cationic amino acid transporter, y+ system), member 2	slc7a2	-1.5654	0.02445
ENSDARG00000037140	6-phosphofructo-2-kinase/fructose-2,6-biphosphatase 1	pfkfb1	-1.0146	0.034343
ENSDARG00000037238	SMAD family member 5	smad5	-1.0035	0.024047
ENSDARG00000037393	solute carrier family 43 (amino acid system L transporter), member 1a	slc43a1a	-0.7858	0.029084
ENSDARG00000037429	tolloid-like 1	tll1	1.9865	0.010014
ENSDARG00000037528	si:ch211-191a24.4	si:ch211-191a24.4	-1.0428	0.016283
ENSDARG00000037618	DNA-damage-inducible transcript 4	ddit4	0.92743	0.027885
ENSDARG00000037628	tRNA phosphotransferase 1	trpt1	1.4749	0.0021602
ENSDARG00000037738	F-box and leucine-rich repeat protein 3, like	fbxl3l	1.333	0.048327
ENSDARG00000037873	cytochrome P450, family 3, subfamily c, polypeptide 3	cyp3c3	0.89167	0.01368
ENSDARG00000037958	nitric oxide synthase interacting protein	nosip	-0.47681	0.03794
ENSDARG00000038116	gonadotropin releasing hormone receptor 4	gnrhr4	-2.0079	0.016531
ENSDARG00000038205	hairy-related 2	her2	-1.7206	0.019357
ENSDARG00000038293	zgc:103559	zgc:103559	-1.7092	0.039744
ENSDARG00000038398	phosphomannomutase 1	pmm1	1.8148	0.020762
ENSDARG00000038439	fatty acid binding protein 10a, liver basic	fabp10a	-1.5355	0.037706
ENSDARG00000038476	si:dkeyp-68b7.7	si:dkeyp-68b7.7	-1.2446	0.028325
ENSDARG00000038567	TSR3, 20S rRNA accumulation, homolog (S. cerevisiae)	tsr3	-0.62789	0.04328
ENSDARG00000038574	secretogranin II (chromogranin C), b	scg2b	1.7789	0.023888
ENSDARG00000038587	uncharacterized LOC100004199	CU929150.1	1.6908	0.039052
ENSDARG00000038787	transmembrane and ubiquitin-like domain containing 1	tmub1	-0.45338	0.016917
ENSDARG00000038878	interleukin 12a	il12a	1.7506	0.027334
ENSDARG00000038996	egl-9 family hypoxia-inducible factor 1a	egln1a	1.4105	0.045873
ENSDARG00000039356	zgc:194209	zgc:194209	-1.3503	0.027665
ENSDARG00000039436	interleukin 13 receptor, alpha 2	il13ra2	1.1552	0.048045
ENSDARG00000039458	LIM homeobox 4	lhx4	-1.8309	0.0053049
ENSDARG00000039682	si:ch211-121a2.2	si:ch211-121a2.2	1.9152	0.0086268
ENSDARG00000039747	NA	BX914200.1	-2.1091	0.011774
ENSDARG00000039754	xeroderma pigmentosum, complementation group C	xpc	-0.77373	0.021529
ENSDARG00000040045	claudin 1	cldn1	-1.8375	0.019305
ENSDARG00000040192	neudesin neurotrophic factor	nenf	-0.66302	0.013465
ENSDARG00000040280	zgc:110182	zgc:110182	-1.1089	0.012514
ENSDARG00000040290	paraoxonase 3, tandem duplicate 2	pon3.2	-1.3649	0.02717
ENSDARG00000040628	zgc:110333	zgc:110333	-2.1513	0.010303
ENSDARG00000040890	farnesyl diphosphate synthase (farnesyl pyrophosphate synthetase, dimethylallyltranstransferase, geranyltranstransferase)	fdps	-0.90969	0.046343
ENSDARG00000040901	si:dkey-11d18.4	si:dkey-11d18.4	-1.2803	0.046601
ENSDARG00000040910	immunoglobulin-like domain containing receptor 1b	ildr1b	-0.81025	0.027497
ENSDARG00000040912	KDEL (Lys-Asp-Glu-Leu) endoplasmic reticulum protein retention receptor 3	kdelr3	-1.2349	0.034606
ENSDARG00000041140	damage-specific DNA binding protein 2	ddb2	-1.3217	0.0052146
ENSDARG00000041145	progestin and adipoQ receptor family member Va	paqr5a	-1.3999	0.032692
ENSDARG00000041339	zgc:92380	zgc:92380	-0.98715	0.037804
ENSDARG00000041540	sulfotransferase family 1, cytosolic sulfotransferase 2	sult1st2	-1.7102	0.025164
ENSDARG00000041600	WD repeat domain containing 83	wdr83	-0.79306	0.028533
ENSDARG00000041602	zgc:92335	zgc:92335	-0.54597	0.039635
ENSDARG00000041623	metallothionein 2	mt2	-1.2791	0.012678
ENSDARG00000041703	ribosome binding protein 1b	rrbp1b	-2.1424	0.0040564
ENSDARG00000041919	chemokine (C-C motif) ligand 38, duplicate 1	ccl38.1	1.7759	0.015252
ENSDARG00000042054	zgc:171971	zgc:171971	0.71176	0.03222
ENSDARG00000042124	si:dkey-4e7.3	si:dkey-4e7.3	-0.87305	0.030992
ENSDARG00000042249	si:ch211-220f12.1	FRMD4A	1.5541	0.02406
ENSDARG00000042259	transforming growth factor, beta receptor 1 b	tgfbr1b	1.696	0.032274
ENSDARG00000042338	lysophosphatidic acid receptor 2a	lpar2a	-1.3347	0.017144
ENSDARG00000042518	homeodomain interacting protein kinase 2	hipk2	1.6205	0.029179
ENSDARG00000042562	allantoicase	allc	-1.2269	0.038621
ENSDARG00000042670	epidermal growth factor receptor pathway substrate 15-like 1a	eps15l1a	1.2063	0.024185
ENSDARG00000042683	si:dkey-15j16.3	si:dkey-15j16.3	-1.5488	0.024263
ENSDARG00000042690	sphingosine-1-phosphate receptor 1	s1pr1	0.75485	0.02697
ENSDARG00000042853	isovaleryl-CoA dehydrogenase	ivd	-0.65703	0.0080158
ENSDARG00000042866	connexin 35.4	cx35.4	-1.7402	0.0098587
ENSDARG00000042899	si:ch211-163l21.8	si:ch211-163l21.8	1.5705	0.016365
ENSDARG00000042936	family with sequence similarity 228, member A	fam228a	1.5393	0.014512
ENSDARG00000042937	si:dkey-256e7.5	si:dkey-256e7.5	1.3446	0.041042
ENSDARG00000042948	DnaJ (Hsp40) homolog, subfamily C, member 5aa	dnajc5aa	-1.4035	0.042492
ENSDARG00000042983	hyaluronan synthase 1	has1	1.8029	0.031616
ENSDARG00000043035	calpain 3b	capn3b	1.7765	0.033204
ENSDARG00000043279	aquaporin 12	aqp12	-1.4782	0.042028
ENSDARG00000043317	v-kit Hardy-Zuckerman 4 feline sarcoma viral oncogene homolog a	kita	1.8185	0.0045824
ENSDARG00000043442	zgc:153665	zgc:153665	-2.2237	0.0050958
ENSDARG00000043448	integral membrane protein 2Ca	itm2ca	0.89142	0.0086582
ENSDARG00000043553	checkpoint suppressor 1	ches1	1.0665	0.040809
ENSDARG00000043562	zgc:65997	zgc:65997	-0.84459	0.020159
ENSDARG00000043566	nucleolus and neural progenitor protein	nepro	-1.2846	0.034885
ENSDARG00000043646	solute carrier family 6 (neurotransmitter transporter), member 8	slc6a8	1.5221	0.023557
ENSDARG00000043716	claudin 5a	cldn5a	1.698	0.022103
ENSDARG00000043740	EF-hand calcium binding domain 11	efcab11	-1.9697	0.0068729
ENSDARG00000044034	transmembrane protein 86A	tmem86a	2.0482	0.010555
ENSDARG00000044225	si:dkey-27b3.2	si:dkey-27b3.2	-0.62294	0.044385
ENSDARG00000044265	cell division cycle 37-like 1	cdc37l1	-1.1447	0.040164
ENSDARG00000044281	erbb2 interacting protein	erbin	0.40045	0.033763
ENSDARG00000044795	ectonucleoside triphosphate diphosphohydrolase 2b	entpd2b	1.9694	0.012644
ENSDARG00000044956	zgc:114123	zgc:114123	-1.7018	0.023954
ENSDARG00000045074	ADP-ribosylation factor-like 4D	arl4d	-1.3604	0.047359
ENSDARG00000045129	FK506 binding protein 10b	fkbp10b	-1.6495	0.025984
ENSDARG00000045262	gelsolin b	gsnb	-1.5762	0.014864
ENSDARG00000045306	solute carrier family 51, alpha subunit	slc51a	-1.2	0.00042611
ENSDARG00000045355	elongin C paralog a	eloca	-1.1364	0.02401
ENSDARG00000045391	CD226 molecule	cd226	-1.0604	0.035306
ENSDARG00000045552	si:dkey-202b22.6	si:dkey-202b22.6	1.0558	0.037685
ENSDARG00000045633	ankyrin repeat and SOCS box containing 15a	asb15a	2.0169	0.0020852
ENSDARG00000045748	stabilin 2	stab2	1.5403	0.00048349
ENSDARG00000045765	ankyrin repeat and SOCS box containing 13a, tandem duplicate 2	asb13a.2	-1.4931	0.022413
ENSDARG00000046072	sorting nexin 16	snx16	-0.54951	0.049451
ENSDARG00000051809	bloodthirsty-related gene family, member 12	btr12	-1.5389	0.047242
ENSDARG00000051854	chromatin licensing and DNA replication factor 1	cdt1	-1.422	0.020676
ENSDARG00000051962	matrix metallopeptidase 15a	mmp15a	1.42	0.047125
ENSDARG00000052094	notch 1b	notch1b	1.4246	0.04508
ENSDARG00000052207	complement component c3a, duplicate 3	c3a.3	-2.0687	0.0038055
ENSDARG00000052435	sprouty-related, EVH1 domain containing 2a	spred2a	0.50368	0.032022
ENSDARG00000052496	histocompatibility (minor) HA-1 a	hmha1a	1.4615	0.01721
ENSDARG00000052575	ADP-ribosylation factor-like 13A	arl13a	-2.3352	0.0017856
ENSDARG00000052644	carbonic anhydrase Xa	ca10a	-2.083	0.0066475
ENSDARG00000052701	sphingomyelin phosphodiesterase 2b, neutral membrane (neutral sphingomyelinase)	smpd2b	0.58212	0.035586
ENSDARG00000052705	plakophilin 1b	pkp1b	-1.5908	0.0026668
ENSDARG00000052748	calpain 1, (mu/I) large subunit b	capn1b	-1.4692	0.030275
ENSDARG00000052816	serine hydroxymethyltransferase 1 (soluble)	shmt1	-0.59424	0.027022
ENSDARG00000052923	zgc:113162	zgc:113162	-1.1843	0.039433
ENSDARG00000052978	muscleblind-like splicing regulator 1	mbnl1	1.6894	0.029085
ENSDARG00000053066	tubulin, beta 1 class VI	tubb1	1.8414	0.015849
ENSDARG00000053097	heat shock transcription factor 2	hsf2	-0.9789	0.001001
ENSDARG00000053106	centrosomal protein 44	cep44	0.8366	0.023659
ENSDARG00000053254	myosin light chain, phosphorylatable, fast skeletal muscle a	mylpfa	1.4724	0.037481
ENSDARG00000053389	jade family PHD finger 2	jade2	1.7404	0.012376
ENSDARG00000053484	spectrin repeat containing, nuclear envelope 2b	syne2b	0.59711	0.045703
ENSDARG00000053526	ectonucleotide pyrophosphatase/phosphodiesterase 7, tandem duplicate 1	enpp7.1	-1.7933	0.030834
ENSDARG00000053569	SRY (sex determining region Y)-box 3	sox3	-1.6245	0.005379
ENSDARG00000053583	ceramide synthase 6	cers6	1.2978	0.013889
ENSDARG00000053668	stromal antigen 2b	stag2b	0.42753	0.044424
ENSDARG00000053800	si:ch211-276c2.4	si:ch211-276c2.4	1.0084	0.019522
ENSDARG00000054451	lysyl oxidase-like 1	loxl1	1.4754	0.0010593
ENSDARG00000054574	zinc finger, HIT-type containing 1	znhit1	-0.90766	0.016378
ENSDARG00000054914	diacylglycerol O-acyltransferase 1b	dgat1b	0.51573	0.020903
ENSDARG00000054934	zgc:101765	zgc:101765	-1.6666	0.0056253
ENSDARG00000055163	erythropoietin a	epoa	-1.1846	0.034763
ENSDARG00000055185	transmembrane 4 L six family member 5	tm4sf5	-2.1781	0.0067441
ENSDARG00000055216	tubulin, alpha 1c	tuba1c	0.89019	0.0061997
ENSDARG00000055416	serpin peptidase inhibitor, clade B (ovalbumin), member 1	serpinb1	-0.85703	0.018021
ENSDARG00000055565	calcium channel, voltage-dependent, beta 2b	cacnb2b	-0.85428	0.038022
ENSDARG00000055589	S100 calcium binding protein T	s100t	-1.7023	0.014613
ENSDARG00000055698	pecanex 2	pcnx2	1.455	0.003953
ENSDARG00000055722	beta-carotene oxygenase 2a	bco2a	-1.2038	0.04887
ENSDARG00000055874	carboxypeptidase E	cpe	0.96188	0.046691
ENSDARG00000055974	thiopurine S-methyltransferase, tandem duplicate 1	tpmt.1	-0.65673	0.024184
ENSDARG00000055991	hydroxymethylbilane synthase, b	hmbsb	1.2957	0.026304
ENSDARG00000056105	synaptotagmin XIb	syt11b	1.381	0.018997
ENSDARG00000056163	solute carrier family 25, member 51a	slc25a51a	-2.023	0.014492
ENSDARG00000056210	si:ch211-199o1.2	si:ch211-199o1.2	-1.2637	0.048331
ENSDARG00000056239	transmembrane protein 45B	tmem45b	0.80314	0.039303
ENSDARG00000056504	FSHD region gene 1	frg1	-0.62333	0.034663
ENSDARG00000056561	ankyrin repeat and SOCS box containing 11	asb11	1.0625	0.015213
ENSDARG00000056594	iroquois homeobox 1b	irx1b	1.7211	0.01989
ENSDARG00000056621	CCCTC-binding factor (zinc finger protein)	ctcf	0.33033	0.029948
ENSDARG00000056909	epidermal growth factor receptor-like	LO018309.1	2.3667	0.0016644
ENSDARG00000056929	lysine (K)-specific demethylase 6B, b	kdm6bb	1.6174	0.010719
ENSDARG00000057025	cholinergic receptor, nicotinic, alpha 2b (neuronal)	chrna2b	1.4987	0.049985
ENSDARG00000057060	trans-golgi network vesicle protein 23 homolog B (S. cerevisiae)	tvp23b	-0.48425	0.021438
ENSDARG00000057064	glutamyl aminopeptidase	enpep	0.78031	0.047473
ENSDARG00000057107	si:ch73-383g2.1	si:ch73-383g2.1	1.3734	0.024434
ENSDARG00000057125	phospholipase D1b	pld1b	0.63443	0.031426
ENSDARG00000057138	zgc:174164	zgc:174164	-1.1849	0.030231
ENSDARG00000057209	phospholipid phosphatase related 5a	plppr5a	1.9325	0.020892
ENSDARG00000057273	arachidonate 5-lipoxygenase a	alox5a	1.4866	0.035181
ENSDARG00000057296	cerebellin 1 precursor	cbln1	-2.0442	0.0045387
ENSDARG00000057437	apolipoprotein Db	apodb	1.5639	0.011438
ENSDARG00000057590	si:ch1073-396h14.1	si:ch1073-396h14.1	-1.1948	0.046916
ENSDARG00000057661	aldolase C, fructose-bisphosphate, a	aldoca	1.516	0.024601
ENSDARG00000057743	si:dkey-10f21.4	si:dkey-10f21.4	-1.6308	0.029438
ENSDARG00000057975	phospholipase C, delta 4a	plcd4a	1.0582	0.049442
ENSDARG00000058147	DnaJ (Hsp40) homolog, subfamily C, member 5 beta	dnajc5b	-2.1592	0.009659
ENSDARG00000058243	phosphatase and actin regulator 3a	phactr3a	-1.7381	0.038252
ENSDARG00000058246	cysteinyl leukotriene receptor 1	cysltr1	1.0359	0.0060612
ENSDARG00000058248	si:dkeyp-77h1.4	si:dkeyp-77h1.4	1.6873	0.026782
ENSDARG00000058252	ADAM metallopeptidase with thrombospondin type 1 motif, 15b	adamts15b	1.7953	0.0024677
ENSDARG00000058270	si:ch211-114l13.7	COLGALT1 (1 of many)	1.146	0.048932
ENSDARG00000058342	grainyhead-like transcription factor 2a	grhl2a	-1.0498	0.049596
ENSDARG00000058371	keratin 5	krt5	-2.3356	0.0023035
ENSDARG00000058445	zgc:136472	zgc:136472	-1.4077	0.020665
ENSDARG00000058475	endoplasmic reticulum to nucleus signaling 2	ern2	1.2112	0.047866
ENSDARG00000058488	adenosine A2a receptor b	adora2ab	1.8021	0.028924
ENSDARG00000058508	cilia and flagella associated protein 70	cfap70	1.2112	0.0048967
ENSDARG00000058562	zinc finger protein 991	znf991	-1.0255	0.037044
ENSDARG00000058696	transducin (beta)-like 1 X-linked receptor 1a	tbl1xr1a	0.64728	0.016609
ENSDARG00000058819	noggin 1	nog1	-1.9465	0.016501
ENSDARG00000058820	bridging integrator 1b	bin1b	-1.2849	0.031543
ENSDARG00000058939	beta-1,4-N-acetyl-galactosaminyl transferase 3b	b4galnt3b	-2.0044	0.010598
ENSDARG00000059131	speedy/RINGO cell cycle regulator family member A	spdya	-1.8084	0.024864
ENSDARG00000059163	retinol binding protein 3	rbp3	-1.9573	0.012009
ENSDARG00000059267	homeobox D11a	hoxd11a	-1.7416	0.037526
ENSDARG00000059342	advillin	avil	1.0279	0.048928
ENSDARG00000059498	ADP-ribosylation factor-like 16	arl16	0.81058	0.049402
ENSDARG00000059871	sharpin and rbck1 related	shrprbck1r	0.44368	0.017721
ENSDARG00000059917	cyclin J	ccnj	-1.3655	0.045395
ENSDARG00000059945	synaptic vesicle glycoprotein 2A	sv2a	1.4462	0.03431
ENSDARG00000059965	calmodulin regulated spectrin-associated protein family, member 2b	camsap2b	1.4467	0.026218
ENSDARG00000059987	dynein, axonemal, heavy chain 12	dnah12	0.71577	0.017155
ENSDARG00000059993	transient receptor potential cation channel, subfamily M, member 4a	trpm4a	1.501	0.0012893
ENSDARG00000060010	IQ motif containing GTPase activating protein 2	iqgap2	0.62982	0.045607
ENSDARG00000060012	coagulation factor II (thrombin) receptor	f2r	1.7371	0.011835
ENSDARG00000060016	nuclear receptor binding SET domain protein 1a	nsd1a	0.74556	0.0061288
ENSDARG00000060051	solute carrier family 47 (multidrug and toxin extrusion), member 2.1	slc47a2.1	-1.1042	0.031135
ENSDARG00000060120	glycerate kinase	glyctk	-0.6246	0.048622
ENSDARG00000060148	SH3 and PX domains 2Aa	sh3pxd2aa	1.2915	0.041289
ENSDARG00000060354	sterile alpha motif domain containing 7	samd7	-2.4566	0.0025268
ENSDARG00000060410	thrombospondin 2a	thbs2a	0.71064	0.031904
ENSDARG00000060434	microtubule-associated protein 1B	map1b	1.8414	0.010298
ENSDARG00000060551	ribosomal protein S6 kinase, polypeptide 5	rps6ka5	2.6158	0.00053206
ENSDARG00000060584	KN motif and ankyrin repeat domains 1b	kank1b	-1.8042	0.011649
ENSDARG00000060597	zgc:158659	zgc:158659	1.8874	0.0047888
ENSDARG00000060626	diacylglycerol kinase, alpha a	dgkaa	0.70071	0.013961
ENSDARG00000060641	protein kinase, AMP-activated, alpha 2 catalytic subunit	prkaa2	1.7588	0.021291
ENSDARG00000060680	si:ch73-127m5.1	si:ch73-127m5.1	1.956	0.0032924
ENSDARG00000060697	lysine (K)-specific methyltransferase 2Bb	kmt2bb	0.43777	0.045853
ENSDARG00000061169	La ribonucleoprotein domain family, member 1B	larp1b	0.51062	0.039798
ENSDARG00000061216	hexosaminidase (glycosyl hydrolase family 20, catalytic domain) containing	hexdc	-0.82055	0.02017
ENSDARG00000061268	argonaute RISC catalytic component 2	ago2	1.5603	0.043218
ENSDARG00000061304	protein phosphatase 1, regulatory subunit 9A	ppp1r9a	1.5456	0.031915
ENSDARG00000061355	amine oxidase, copper containing 1	aoc1	1.6607	0.046917
ENSDARG00000061368	Kruppel-like factor 13	klf13	1.4585	0.042583
ENSDARG00000061383	serpin peptidase inhibitor, clade F (alpha-2 antiplasmin, pigment epithelium derived factor), member 2b	serpinf2b	-1.8312	0.0025834
ENSDARG00000061549	forkhead box O1 b	foxo1b	1.8735	0.013039
ENSDARG00000061551	RAP1 GTPase activating protein 2a	rap1gap2a	1.2825	0.025921
ENSDARG00000061603	sorbin and SH3 domain containing 2b	sorbs2b	0.98813	0.026296
ENSDARG00000061749	5-hydroxytryptamine (serotonin) receptor 3B	htr3b	-1.3503	0.049607
ENSDARG00000061830	serine protease 12	prss12	1.405	0.012166
ENSDARG00000061836	nuclear factor I/Xb	nfixb	1.7466	0.015537
ENSDARG00000061848	collagen, type XV, alpha 1b	col15a1b	-1.4916	0.039822
ENSDARG00000061915	G protein-coupled receptor kinase interacting ArfGAP 2a	git2a	1.3782	0.026537
ENSDARG00000061992	DOT1-like histone H3K79 methyltransferase	dot1l	1.7266	0.016052
ENSDARG00000062156	ABI family, member 3 (NESH) binding protein a	abi3bpa	1.8454	0.019571
ENSDARG00000062231	zinc finger protein 362b	znf362b	1.7135	0.022947
ENSDARG00000062323	ADAM metallopeptidase domain 23a	adam23a	1.3128	0.014704
ENSDARG00000062562	egl-9 family hypoxia-inducible factor 2	egln2	1.5857	0.039826
ENSDARG00000062636	fem-1 homolog b (C. elegans)	fem1b	-0.79866	0.033569
ENSDARG00000062686	multiple EGF-like-domains 11	megf11	-1.8315	0.0065037
ENSDARG00000062696	diacylglycerol kinase, gamma	dgkg	1.5163	0.048784
ENSDARG00000062702	ankyrin repeat and MYND domain containing 1	ankmy1	0.89144	0.040237
ENSDARG00000062799	BAI1-associated protein 2a	baiap2a	-1.0511	0.012135
ENSDARG00000062880	contactin 3a, tandem duplicate 1	cntn3a.1	-2.2495	0.0072879
ENSDARG00000062884	mitogen-activated protein kinase kinase kinase 2	map3k2	1.8018	0.011599
ENSDARG00000063036	pleckstrin and Sec7 domain containing 2	psd2	-1.0775	0.044837
ENSDARG00000063050	ring finger and CCCH-type domains 2	rc3h2	1.3592	0.045773
ENSDARG00000063059	ATP-binding cassette, sub-family G (WHITE), member 8	abcg8	-1.665	0.038695
ENSDARG00000063144	shisa family member 7	shisa7b	1.5596	0.040721
ENSDARG00000063149	transmembrane and tetratricopeptide repeat containing 1	tmtc1	1.0849	0.00050236
ENSDARG00000063150	neurexin 2b	nrxn2b	-1.4367	0.011923
ENSDARG00000063218	protein phosphatase, Mg2+/Mn2+ dependent, 1La	ppm1la	-1.2672	0.018475
ENSDARG00000063255	BTB (POZ) domain containing 11a	btbd11a	1.1251	0.039193
ENSDARG00000063347	histidine rich calcium binding protein	hrc	-1.6121	0.039685
ENSDARG00000063539	solute carrier family 25 (mitochondrial carrier; ornithine transporter) member 15a	slc25a15a	0.7833	0.032787
ENSDARG00000063555	si:ch211-166g5.4	si:ch211-166g5.4	1.7643	0.0086043
ENSDARG00000063613	si:ch211-133n4.10	si:ch211-133n4.10	-2.0209	0.002529
ENSDARG00000063663	cleavage and polyadenylation factor I subunit 1	clp1	0.74817	0.028512
ENSDARG00000063670	general transcription factor IIA, 1-like	gtf2a1l	-1.2791	0.04831
ENSDARG00000063730	oxysterol binding protein-like 6	osbpl6	1.9747	0.0056669
ENSDARG00000067545	ADAM metallopeptidase domain 19b	adam19b	0.8207	0.044789
ENSDARG00000067984	growth arrest-specific 1b	gas1b	-1.304	0.042714
ENSDARG00000068030	si:cabz01007802.1	si:cabz01007802.1	0.87825	0.0031656
ENSDARG00000068290	si:dkey-286h2.3	si:dkey-286h2.3	-1.7942	0.0096979
ENSDARG00000068431	si:ch211-195h23.3	si:ch211-195h23.3	0.82866	0.046479
ENSDARG00000068515	chitin synthase 1	chs1	-1.8987	0.021308
ENSDARG00000068516	hyaluronan and proteoglycan link protein 1b	hapln1b	0.86017	0.047012
ENSDARG00000068732	sprouty homolog 4 (Drosophila)	spry4	0.88711	0.021697
ENSDARG00000068874	si:ch211-250m6.7	si:ch211-250m6.7	1.3557	0.0020835
ENSDARG00000068973	PDZ and LIM domain 4	pdlim4	1.3522	0.036539
ENSDARG00000068996	histone 2, H2, like	hist2h2l	-0.97943	0.024782
ENSDARG00000069038	si:ch211-242e8.1	si:ch211-242e8.1	1.5573	0.022046
ENSDARG00000069139	glutamate receptor, ionotropic, kainate 1a	grik1a	-1.1178	0.040197
ENSDARG00000069192	zgc:163030	zgc:163030	-1.6464	0.037944
ENSDARG00000069356	adhesion G protein-coupled receptor L2a	adgrl2a	-1.4376	0.037887
ENSDARG00000069397	zinc finger, SWIM-type containing 8	zswim8	0.38134	0.018565
ENSDARG00000069446	dopamine beta-hydroxylase (dopamine beta-monooxygenase)	dbh	2.8318	0.00067107
ENSDARG00000069472	chondroitin sulfate synthase 3	chsy3	-0.79355	0.037129
ENSDARG00000069595	si:ch211-214c7.4	si:ch211-214c7.4	-1.8208	0.0063866
ENSDARG00000069774	flotillin 2b	flot2b	0.47229	0.038729
ENSDARG00000069780	pseudouridine synthase 7 like	pus7l	-1.0009	0.041975
ENSDARG00000069888	claudin a	cldna	-2.3415	0.0028385
ENSDARG00000069945	purinergic receptor P2Y12	p2ry12	1.4029	0.013792
ENSDARG00000069988	AT-rich interaction domain 6	arid6	-2.2615	0.0068794
ENSDARG00000070011	si:ch211-167j6.4	si:ch211-167j6.4	-2.0111	0.013625
ENSDARG00000070059	si:ch211-262i1.5	si:ch211-262i1.5	-0.96631	0.027637
ENSDARG00000070076	ARP2 actin related protein 2b homolog	actr2b	0.72812	0.0098412
ENSDARG00000070080	neurobeachin a	nbeaa	-1.4864	0.037461
ENSDARG00000070138	si:dkey-84o3.3	HTRA2 (1 of many)	-1.6638	0.045628
ENSDARG00000070206	si:busm1-160c18.6	si:busm1-160c18.6	-1.3167	0.045747
ENSDARG00000070228	cyclin-dependent kinase 6	cdk6	1.4414	0.025588
ENSDARG00000070230	aldehyde dehydrogenase 1 family, member L2	aldh1l2	1.648	0.027068
ENSDARG00000070331	mucin 5.1, oligomeric mucus/gel-forming	muc5.1	-1.6182	0.048667
ENSDARG00000070343	homeobox C6a	hoxc6a	-1.0599	0.01547
ENSDARG00000070362	connexin 30.9	cx30.9	-1.0321	0.021747
ENSDARG00000070434	ras homolog family member V	rhov	-1.1832	0.014233
ENSDARG00000070571	innate immunity activator b	inavab	0.87343	0.038174
ENSDARG00000070583	inositol-tetrakisphosphate 1-kinase b	itpk1b	0.89881	0.012739
ENSDARG00000070668	CD4-1 molecule	cd4-1	-0.83293	0.038631
ENSDARG00000070818	paired box 7b	pax7b	-2.1137	0.011634
ENSDARG00000070892	si:ch211-262h13.5	si:ch211-262h13.5	-1.7289	0.01594
ENSDARG00000070954	H6 family homeobox 2	hmx2	-1.3683	0.0070525
ENSDARG00000071005	protein phosphatase 1, regulatory subunit 3Ca	ppp1r3ca	-1.5685	0.032696
ENSDARG00000071021	3'-phosphoadenosine 5'-phosphosulfate synthase 2a	papss2a	-0.79198	0.014829
ENSDARG00000071107	wingless-type MMTV integration site family, member 7Bb	wnt7bb	1.105	0.017562
ENSDARG00000071116	endonuclease/exonuclease/phosphatase family domain containing 1	eepd1	-0.79095	0.0009917
ENSDARG00000071355	si:ch211-197g15.7	si:ch211-197g15.7	1.7621	0.021126
ENSDARG00000071445	myozenin 1b	myoz1b	-1.2644	0.042884
ENSDARG00000071648	zgc:113298	zgc:113298	1.3818	0.048321
ENSDARG00000071657	si:dkey-19a16.4	si:dkey-19a16.4	0.85454	0.024768
ENSDARG00000071678	ataxia, cerebellar, Cayman type a	atcaya	-2.5988	6.51e-05
ENSDARG00000071699	iduronate 2-sulfatase	ids	-0.98769	0.046029
ENSDARG00000073820	zgc:174917	zgc:174917	1.5124	0.028526
ENSDARG00000074002	solute carrier family 6 (neurotransmitter transporter), member 11a	slc6a11a	-1.8246	0.029526
ENSDARG00000074117	si:dkey-1h24.2	si:dkey-1h24.2	-2.1147	0.0064373
ENSDARG00000074146	zgc:113452	zgc:113452	-0.96033	0.038153
ENSDARG00000074150	si:ch211-226h7.5	si:ch211-226h7.5	-1.6797	0.045057
ENSDARG00000074210	zgc:110286	ARF5 (1 of many)	-1.5383	0.026909
ENSDARG00000074248	transmembrane protein 237b	tmem237b	-0.96116	0.03749
ENSDARG00000074285	si:ch73-335m24.2	si:ch73-335m24.2	-2.3565	0.0022105
ENSDARG00000074308	leucine rich repeat containing 75Ba	lrrc75ba	-1.8025	0.023798
ENSDARG00000074387	ALK and LTK ligand 1	alkal1	1.5463	0.012825
ENSDARG00000074481	unc-51 like autophagy activating kinase 1	ulk1b	1.5564	0.035361
ENSDARG00000074502	zinc finger, MIZ-type containing 1a	zmiz1a	0.45093	0.049596
ENSDARG00000074602	murine retrovirus integration site 1 homolog	mrvi1	1.7601	0.019388
ENSDARG00000074613	si:ch211-240l19.6	si:ch211-240l19.6	-1.7275	0.037303
ENSDARG00000074656	cathepsin S, ortholog2, tandem duplicate 1	ctss2.1	-1.5528	0.00067565
ENSDARG00000074663	zgc:162183	SAMD8	-0.86461	0.039871
ENSDARG00000074762	NA	BX571825.2	-2.0712	0.0041796
ENSDARG00000074763	melanocortin 2 receptor accessory protein 2a	mrap2a	1.614	0.0064758
ENSDARG00000074829	Ras interacting protein 1	rasip1	0.74386	0.046669
ENSDARG00000074863	si:dkey-112m2.1	si:dkey-112m2.1	-1.8793	0.023108
ENSDARG00000074866	protein tyrosine phosphatase, non-receptor type 5	ptpn5	1.2116	0.030799
ENSDARG00000074902	nucleolar protein 4-like a	nol4la	1.6116	0.029078
ENSDARG00000074905	calcium/calmodulin-dependent protein kinase 1Da	camk1da	2.0391	0.00086762
ENSDARG00000074947	calcium homeostasis modulator family member 5, tandem duplicate 1	calhm5.1	-0.77895	0.040249
ENSDARG00000075007	carbohydrate (N-acetylglucosamine-6-O) sulfotransferase 2a	chst2a	-1.4881	0.0029749
ENSDARG00000075100	neogenin 1b	neo1b	-0.98141	0.041505
ENSDARG00000075161	defensin, beta-like 1	defbl1	1.3769	0.048466
ENSDARG00000075191	O-acyltransferase like	oacyl	-2.2259	0.004499
ENSDARG00000075375	zgc:171501	zgc:171501	1.3463	0.02066
ENSDARG00000075482	zgc:173587	zgc:173587	-1.673	0.0044265
ENSDARG00000075580	leucine-rich repeats and calponin homology (CH) domain containing 2	lrch2	1.855	0.0068448
ENSDARG00000075685	toll-like receptor 7	tlr7	-1.8294	0.020515
ENSDARG00000075713	short stature homeobox 2	shox2	-1.7196	0.028636
ENSDARG00000075720	interleukin 2 receptor, beta	il2rb	1.6378	0.029738
ENSDARG00000075723	si:dkey-242e21.3	si:dkey-242e21.3	0.71745	0.014243
ENSDARG00000075766	saccharopine dehydrogenase a	sccpdha	-0.80733	0.027023
ENSDARG00000075859	mcf.2 cell line derived transforming sequence-like a	mcf2la	-1.0625	0.015151
ENSDARG00000075931	acyl-CoA synthetase long chain family member 5	acsl5	-1.6979	0.040675
ENSDARG00000075943	si:ch211-250c4.5	si:ch211-250c4.5	-1.3941	0.026474
ENSDARG00000076005	piezo-type mechanosensitive ion channel component 2a, tandem duplicate 2	piezo2a.2	0.94862	0.0053098
ENSDARG00000076017	transmembrane protein 69	tmem69	-1.2133	0.0105
ENSDARG00000076068	CREB regulated transcription coactivator 1a	crtc1a	1.4724	0.04777
ENSDARG00000076127	gamma-aminobutyric acid (GABA) A receptor, beta 1	gabrb1	1.4123	0.020903
ENSDARG00000076472	ovo-like zinc finger 1a	ovol1a	-0.94997	0.024601
ENSDARG00000076484	stabilin 1	stab1	1.2194	0.039887
ENSDARG00000076638	mex-3 RNA binding family member A	FO082781.1	1.7812	0.0059065
ENSDARG00000076639	endothelial cell adhesion molecule b	esamb	-2.0766	0.012618
ENSDARG00000076697	zmp:0000001168	SIPA1	2.1175	0.0045306
ENSDARG00000076853	amphiregulin	areg	1.8496	0.010763
ENSDARG00000076933	aldehyde dehydrogenase 1 family, member A3	aldh1a3	1.3393	0.023461
ENSDARG00000077011	UHRF1 binding protein 1	uhrf1bp1	1.5588	0.034966
ENSDARG00000077068	si:ch211-11p18.6	si:ch211-11p18.6	1.7903	0.009651
ENSDARG00000077090	si:ch211-127b11.1	si:ch211-127b11.1	-2.0346	0.0060314
ENSDARG00000077103	sema domain, immunoglobulin domain (Ig), transmembrane domain (TM) and short cytoplasmic domain, (semaphorin) 4Aa	sema4aa	1.3998	0.049422
ENSDARG00000077116	cyclin J-like	ccnjl	-1.2041	0.03589
ENSDARG00000077121	cytochrome P450, family 26, subfamily b, polypeptide 1	cyp26b1	1.173	0.03046
ENSDARG00000077174	quiescin Q6 sulfhydryl oxidase 2	qsox2	1.3007	0.035409
ENSDARG00000077231	von Willebrand factor	vwf	1.3099	0.00069819
ENSDARG00000077285	scavenger receptor class F, member 1	scarf1	1.1092	0.020578
ENSDARG00000077323	THAP domain containing 4	thap4	-0.58492	0.023718
ENSDARG00000077385	regulator of G protein signaling 19	rgs19	1.6015	0.031576
ENSDARG00000077570	cadherin 16, KSP-cadherin	cdh16	1.6532	0.037134
ENSDARG00000077582	ankyrin 3b	ank3b	1.5186	0.045398
ENSDARG00000077606	arylsulfatase family, member Ia	arsia	1.2361	0.047091
ENSDARG00000077664	zgc:110239	zgc:110239	-0.63907	0.033461
ENSDARG00000077740	beta 3-glucosyltransferase b	b3glctb	-2.4184	0.0031453
ENSDARG00000077746	glucose-dependent insulinotropic receptor-like	AL935199.1	-1.3546	0.0024355
ENSDARG00000077818	neuregulin 2a	nrg2a	-1.3091	0.015895
ENSDARG00000078011	neuron navigator 1a	NAV1 (1 of many)	1.8987	0.0092672
ENSDARG00000078180	sc:d0202	sc:d0202	-2.0947	0.011469
ENSDARG00000078247	vasoactive intestinal peptide	vip	1.7507	0.023173
ENSDARG00000078309	family with sequence similarity 83, member B	fam83b	-2.3225	0.0025843
ENSDARG00000078423	zgc:194285	zgc:194285	-1.6243	0.0017193
ENSDARG00000078476	zinc finger protein 990	znf990	-1.6069	0.025472
ENSDARG00000078519	si:ch73-256j6.4	si:ch73-256j6.4	-1.8408	0.015893
ENSDARG00000078645	si:ch73-62l21.1	si:ch73-62l21.1	1.7754	0.017805
ENSDARG00000078760	calcium channel, voltage dependent, alpha2/delta subunit 3	cacna2d3	-2.2338	0.0039666
ENSDARG00000078768	abhydrolase domain containing 15a	abhd15a	-1.3313	0.017028
ENSDARG00000078781	si:ch211-161c3.6	si:ch211-161c3.6	1.2887	0.033274
ENSDARG00000078901	ankyrin repeat and sterile alpha motif domain containing 1Ab	anks1ab	2.1032	0.0091532
ENSDARG00000078964	extended synaptotagmin-like protein 2b	esyt2b	-1.5168	0.030352
ENSDARG00000078979	Rho guanine nucleotide exchange factor (GEF) 40	arhgef40	1.5369	0.028447
ENSDARG00000078989	alpha-kinase 3a	alpk3a	-1.5203	0.034116
ENSDARG00000079011	collagen, type XVII, alpha 1b	col17a1b	-1.4913	0.046712
ENSDARG00000079024	ribosomal protein S6 kinase-like 1	rps6kl1	1.2118	0.047333
ENSDARG00000079076	hepatocyte growth factor b	hgfb	1.5385	0.04635
ENSDARG00000079144	BCL2 like 11	bcl2l11	1.4048	0.025847
ENSDARG00000079198	ubiquitin specific peptidase 13	usp13	-1.4569	0.036638
ENSDARG00000079308	torsin family 3, member A	tor3a	-1.2027	0.046953
ENSDARG00000079324	anoctamin 9b	ano9b	-1.0168	0.043372
ENSDARG00000079345	si:ch211-217k17.10	si:ch211-217k17.10	-1.3067	0.039506
ENSDARG00000079469	transient receptor potential cation channel, subfamily C, member 7b	trpc7b	-1.7769	0.0094602
ENSDARG00000079472	proteinase-activated receptor 3-like	CABZ01071020.1	1.614	0.028769
ENSDARG00000079637	alpha-kinase 2	alpk2	-1.8438	0.014673
ENSDARG00000079657	si:dkey-53k12.1	si:dkey-53k12.1	-2.0162	0.01573
ENSDARG00000079659	WD repeat domain 53	wdr53	0.60127	0.033943
ENSDARG00000079671	phospholipid phosphatase related 4a	plppr4a	-2.0841	0.012497
ENSDARG00000079742	MCF.2 cell line derived transforming sequence-like 2	mcf2l2	1.5221	0.044529
ENSDARG00000079791	si:ch211-176g6.2	si:ch211-176g6.2	1.1549	0.013844
ENSDARG00000079818	helicase, POLQ like	helq	-0.87759	0.03368
ENSDARG00000079858	transmembrane protein 163a	tmem163a	1.7006	0.041781
ENSDARG00000079947	growth factor independent 1B transcription repressor	gfi1b	1.9265	0.013987
ENSDARG00000079972	nuclear factor of activated T cells 2b	nfatc2b	0.69384	0.037363
ENSDARG00000079980	si:ch211-202h22.9	si:ch211-202h22.9	-0.97115	0.021479
ENSDARG00000082738	dre-let-7i	dre-let-7i	-1.8809	0.023807
ENSDARG00000083285	NA	RF00001	-1.4252	0.020825
ENSDARG00000084532	NA	RF00322	2.1833	0.008972
ENSDARG00000086033	tetraspanin 5a	tspan5a	1.5009	0.019493
ENSDARG00000086158	collagen and calcium binding EGF domains 1	ccbe1	-1.3131	0.019884
ENSDARG00000086169	uncharacterized serine/threonine-protein kinase SgK494b	sgk494b	1.2707	0.02639
ENSDARG00000086245	si:dkeyp-121d2.7	si:dkeyp-121d2.7	-1.194	0.032313
ENSDARG00000086255	si:rp71-1c10.10	si:rp71-1c10.10	-1.3224	0.048395
ENSDARG00000086390	si:dkey-246e3.4	si:dkey-246e3.4	-1.2695	0.040019
ENSDARG00000086615	NA	CR846087.1	1.2156	0.034622
ENSDARG00000086720	zinc finger protein 1023	znf1023	-1.6544	0.042281
ENSDARG00000086739	si:ch1073-513e17.1	si:ch1073-513e17.1	1.252	0.042587
ENSDARG00000086775	DNA topoisomerase I	top1	1.6679	0.02613
ENSDARG00000086815	si:dkeyp-67a8.2	MYADM	0.67676	0.033209
ENSDARG00000086838	integrin, alpha 2 (CD49B, alpha 2 subunit of VLA-2 receptor), tandem duplicate 3	itga2.3	1.1694	0.04143
ENSDARG00000086880	NA	AL831726.1	-1.4806	0.033471
ENSDARG00000086881	immediate early response 2b	ier2b	-1.2665	0.0020526
ENSDARG00000087131	interferon lambda receptor 1	ifnlr1	-1.9488	0.0047761
ENSDARG00000087176	uncharacterized serine/threonine-protein kinase SgK494a	sgk494a	1.3902	0.0094719
ENSDARG00000087243	zgc:100918	zgc:100918	0.91659	1.94e-05
ENSDARG00000087260	metastasis suppressor 1-like b	mtss1lb	1.6096	0.035669
ENSDARG00000087303	CCAAT enhancer binding protein delta	cebpd	0.73881	0.037654
ENSDARG00000087311	lectin, galactoside-binding, soluble, 9 (galectin 9)-like 5	lgals9l5	-1.8787	0.022236
ENSDARG00000087359	complement component c3a, duplicate 2	c3a.2	-1.8854	0.0020415
ENSDARG00000087596	si:ch73-95l15.5	si:ch73-95l15.5	-1.0673	0.045978
ENSDARG00000087706	diverse immunoglobulin domain-containing protein 3.3	dicp3.3	-1.0441	0.045867
ENSDARG00000087857	si:ch211-180a12.2	si:ch211-180a12.2	-2.8472	0.00046085
ENSDARG00000087956	Src homology 2 domain containing E	she	1.4405	0.040731
ENSDARG00000087978	NA	CU657980.2	-1.8527	0.005999
ENSDARG00000087983	immunoglobulin superfamily, member 5a	igsf5a	-1.0898	0.048914
ENSDARG00000088044	si:ch73-139j3.4	si:ch73-139j3.4	1.2462	0.039601
ENSDARG00000088222	family with sequence similarity 78, member Ab	fam78ab	1.3544	0.01362
ENSDARG00000088307	myocardin related transcription factor Ba	mrtfba	1.484	0.036825
ENSDARG00000088357	acyl-CoA dehydrogenase long chain	acadl	-0.46875	0.012148
ENSDARG00000088390	NME/NM23 nucleoside diphosphate kinase 4	nme4	-1.5764	0.01988
ENSDARG00000088423	si:ch211-66k16.28	si:ch211-66k16.28	0.79279	0.01394
ENSDARG00000088439	GM2 ganglioside activator	gm2a	-0.64706	0.012875
ENSDARG00000088444	selenoprotein L	selenol	-0.96053	0.030226
ENSDARG00000088493	si:ch211-149k12.3	si:ch211-149k12.3	0.61254	0.018576
ENSDARG00000088708	nerve growth factor receptor a (TNFR superfamily, member 16)	ngfra	1.0103	0.047592
ENSDARG00000088775	NA	CABZ01059406.1	-1.4292	0.032615
ENSDARG00000088825	citron rho-interacting serine/threonine kinase b	citb	1.3128	0.049158
ENSDARG00000088885	si:ch1073-340i21.3	si:ch1073-340i21.3	-2.3953	0.0034154
ENSDARG00000089019	si:ch211-175m2.5	si:ch211-175m2.5	-1.0363	0.045489
ENSDARG00000089333	si:ch211-198c19.1	si:ch211-198c19.1	-1.064	0.030354
ENSDARG00000089564	si:dkey-91m3.1	MDFI	-1.1446	0.032446
ENSDARG00000089667	zgc:173915	MFAP4 (1 of many)	-1.234	0.03111
ENSDARG00000089780	si:dkey-288a3.2	si:dkey-288a3.2	-1.9131	0.013713
ENSDARG00000089873	suppressor of cytokine signaling 1b	socs1b	-1.3542	0.031219
ENSDARG00000089908	si:ch211-265o23.1	si:ch211-265o23.1	1.2161	0.0016922
ENSDARG00000089924	aldehyde dehydrogenase 2 family member, tandem duplicate 1	aldh2.1	-0.80786	0.016514
ENSDARG00000089967	si:ch211-59o9.10	si:ch211-59o9.10	-1.247	0.034267
ENSDARG00000090145	transmembrane protein 240b	tmem240b	-1.5604	0.045129
ENSDARG00000090190	basal cell adhesion molecule (Lutheran blood group)	bcam	1.599	0.037212
ENSDARG00000090213	Ras homolog, mTORC1 binding	rheb	-1.4311	0.030833
ENSDARG00000090489	si:ch211-189e2.2	ANKRD66	-2.1065	0.0093901
ENSDARG00000090526	zgc:158404	zgc:158404	0.89218	0.042461
ENSDARG00000090670	si:dkey-201i6.8	si:dkey-201i6.8	-2.0379	0.0061985
ENSDARG00000090686	info solute carrier family 35, member F2, like	slc35f2l	1.0842	0.032282
ENSDARG00000090690	neural EGFL like 2a	nell2a	-1.4788	0.017368
ENSDARG00000090973	si:dkey-264d12.1	si:dkey-264d12.1	1.6732	0.0099662
ENSDARG00000091029	paired like homeobox 2Bb	phox2bb	1.1911	0.032406
ENSDARG00000091116	polycystic kidney and hepatic disease 1 (autosomal recessive)-like 1	pkhd1l1	1.6276	0.01405
ENSDARG00000091215	rapunzel 2	rpz2	-1.237	0.035116
ENSDARG00000091222	si:dkey-190l8.2	si:dkey-190l8.2	-1.0266	0.031297
ENSDARG00000091304	caspase recruitment domain family, member 19	card19	0.74973	0.048876
ENSDARG00000091595	uncharacterized LOC100330838	LO018154.1	-1.0349	0.028207
ENSDARG00000091660	fibroblast growth factor binding protein 1b	fgfbp1b	-2.1036	0.0064965
ENSDARG00000091718	titin-like	BX649490.1	-1.322	0.01585
ENSDARG00000091728	zgc:114046	zgc:114046	-1.7028	0.0039802
ENSDARG00000091792	A kinase (PRKA) anchor protein 12a	akap12a	1.3224	0.023671
ENSDARG00000091870	NA	CU469539.1	-1.7811	0.032723
ENSDARG00000091912	si:ch211-15j1.5	si:ch211-15j1.5	1.7621	0.032236
ENSDARG00000091930	si:ch211-12e13.1	si:ch211-12e13.1	-1.7885	0.023691
ENSDARG00000091935	NA	CU633804.1	1.5536	0.031654
ENSDARG00000092158	chromobox homolog 3b	cbx3b	-0.85	0.0047514
ENSDARG00000092200	si:dkey-26i13.6	si:dkey-26i13.6	-1.8941	0.022434
ENSDARG00000092222	wu:fb64b08	wu:fb64b08	-1.4707	0.014634
ENSDARG00000092252	si:dkey-103k4.1	si:dkey-103k4.1	-1.2293	0.045004
ENSDARG00000092335	NA	BX649499.1	1.8407	0.027376
ENSDARG00000092452	si:dkey-95p16.1	si:dkey-95p16.1	1.7327	0.038123
ENSDARG00000092525	si:dkey-88l16.4	si:dkey-88l16.4	-2.4007	0.004212
ENSDARG00000092625	zgc:174193	HTRA2 (1 of many)	-1.9085	0.021466
ENSDARG00000092633	NA	CR753844.1	1.406	0.038331
ENSDARG00000092749	si:ch211-133n4.12	si:ch211-133n4.12	1.5835	0.040364
ENSDARG00000092881	RNA binding motif protein 20	BX649294.1	-1.6652	0.0092521
ENSDARG00000092943	NA	BX001050.1	-1.6586	0.047996
ENSDARG00000092970	thymosin beta 2	tmsb2	1.8054	0.0041967
ENSDARG00000092980	uncharacterized LOC110438186	AL929058.1	-0.9734	0.012599
ENSDARG00000092987	zinc finger, matrin-type 4a	zmat4a	-1.6827	0.043529
ENSDARG00000092998	si:ch211-202f5.3	si:ch211-202f5.3	-1.1415	0.035615
ENSDARG00000093145	NA	CR932983.1	-1.8719	0.024596
ENSDARG00000093186	si:dkey-30j10.5	si:dkey-30j10.5	-2.0563	0.0061627
ENSDARG00000093214	si:ch211-284e13.9	si:ch211-284e13.9	-0.7984	0.047207
ENSDARG00000093227	NA	AL928845.1	-1.7539	0.01623
ENSDARG00000093337	si:ch211-195h23.4	si:ch211-195h23.4	1.5464	0.028023
ENSDARG00000093350	si:dkey-58f10.7	si:dkey-58f10.7	-1.9972	0.00080987
ENSDARG00000093415	si:dkey-21e2.12	si:dkey-21e2.12	-1.3217	0.047467
ENSDARG00000093512	si:dkey-238j22.1	si:dkey-238j22.1	-2.4716	0.0028821
ENSDARG00000093575	NA	AL929493.1	-2.0892	0.01218
ENSDARG00000093599	NA	BX470224.2	1.2165	0.036857
ENSDARG00000093636	si:dkey-26i13.5	si:dkey-26i13.5	-3.0814	4.89e-05
ENSDARG00000093650	si:ch211-287n14.3	si:ch211-287n14.3	1.4573	0.021271
ENSDARG00000093739	si:dkey-83m22.7	si:dkey-83m22.7	1.0439	0.043031
ENSDARG00000093761	si:ch211-250k18.7	si:ch211-250k18.7	2.6567	0.00021803
ENSDARG00000093763	si:ch211-271e10.6	si:ch211-271e10.6	-1.9463	0.0015663
ENSDARG00000093777	NA	BX547993.1	2.5686	0.0019505
ENSDARG00000093780	NA	BX548078.1	-1.648	0.047282
ENSDARG00000093799	SET binding protein 1	setbp1	1.853	0.017786
ENSDARG00000093931	refilin B	rflnb	-1.061	0.039383
ENSDARG00000094041	keratin 17	krt17	-1.87	0.017258
ENSDARG00000094215	uncharacterized LOC108183423	BX005417.1	1.7869	0.0035854
ENSDARG00000094309	si:ch73-92e7.6	si:ch73-92e7.6	-1.0472	0.034885
ENSDARG00000094327	si:dkey-205k8.5	SPATA1	1.8501	0.0063895
ENSDARG00000094516	es1 protein	es1	1.5475	0.016863
ENSDARG00000094550	NA	BX649490.2	1.7858	0.025003
ENSDARG00000094557	nuclear protein 1b	nupr1b	-1.3026	0.010016
ENSDARG00000094597	NA	CR383662.2	-3.0882	0.0001572
ENSDARG00000094622	si:ch211-198e13.3	AL935198.2	1.8843	0.023052
ENSDARG00000094719	uncharacterized LOC101884954	CR318588.3	-1.5451	0.016952
ENSDARG00000094734	NA	CR392363.1	1.4769	0.042636
ENSDARG00000094840	si:dkey-21e2.13	si:dkey-21e2.13	-1.4654	0.016599
ENSDARG00000094965	nuclear factor, interleukin 3 regulated, member 5	nfil3-5	1.2023	4.63e-07
ENSDARG00000095025	si:dkey-17e16.18	CR388166.2	1.3571	0.031174
ENSDARG00000095034	zgc:162928	zgc:162928	-1.2672	0.046992
ENSDARG00000095112	NA	BX640512.2	-2.3341	0.00077269
ENSDARG00000095188	si:dkey-189h5.6	si:dkey-189h5.6	-1.8716	0.021244
ENSDARG00000095241	v-myb avian myeloblastosis viral oncogene homolog-like 2a	mybl2a	-1.1762	0.025725
ENSDARG00000095282	NA	BX950187.1	-0.92762	0.031026
ENSDARG00000095461	Pim proto-oncogene, serine/threonine kinase, related 171	pimr171	-1.8631	0.0087715
ENSDARG00000095523	NA	AL845369.2	-1.665	0.045198
ENSDARG00000095605	gastrula zinc finger protein XlCGF8.2DB-like	CR846087.3	-1.8064	0.031131
ENSDARG00000095695	membrane-spanning 4-domains, subfamily A, member 17A.10	ms4a17a.10	-0.98894	0.011601
ENSDARG00000095747	chemokine (C-X-C motif) ligand 11, duplicate 8	cxcl11.8	-1.8157	0.0072804
ENSDARG00000095805	si:dkey-16n15.6	si:dkey-16n15.6	1.5463	0.035361
ENSDARG00000095863	antifreeze protein type IV	afp4	-1.7593	0.00085019
ENSDARG00000095913	si:ch1073-324l1.1	si:ch1073-324l1.1	-1.6418	0.019549
ENSDARG00000095975	si:ch73-261i21.2	si:ch73-261i21.2	1.5859	0.031977
ENSDARG00000096031	si:ch73-6k14.2	si:ch73-6k14.2	-1.5441	0.047389
ENSDARG00000096073	collagen, type XIX, alpha 1	col19a1	-2.701	0.00095164
ENSDARG00000096322	si:ch73-379f7.4	si:ch73-379f7.4	2.191	0.0090005
ENSDARG00000096560	NA	BX649231.1	-1.8431	0.02798
ENSDARG00000096577	adhesion G protein-coupled receptor E9	adgre9	-1.7286	0.036729
ENSDARG00000096603	brambleberry	bmb	-1.9883	0.0082108
ENSDARG00000096712	si:dkey-193p11.2	si:dkey-193p11.2	-1.7066	0.024546
ENSDARG00000096762	si:dkey-61p9.11	si:dkey-61p9.11	1.5132	0.020191
ENSDARG00000096845	NA	BX649487.1	1.4978	0.012001
ENSDARG00000096954	si:dkeyp-67f1.1	si:dkeyp-67f1.1	-0.61317	0.048949
ENSDARG00000096973	NA	CR926463.1	1.7013	0.019887
ENSDARG00000096982	NA	BX957326.2	1.8944	0.023478
ENSDARG00000096996	NA	BX005392.2	-1.122	0.044773
ENSDARG00000097006	si:dkey-54h16.1	CR854839.1	-1.3417	0.01837
ENSDARG00000097217	si:dkey-229e3.2	si:dkey-229e3.2	-0.99138	0.049093
ENSDARG00000097285	si:ch211-147g22.5	ANPEP	-1.9039	0.021502
ENSDARG00000097313	NA	CR812470.2	1.4923	0.043167
ENSDARG00000097338	NA	BX000434.1	-1.9435	0.019023
ENSDARG00000097397	UDP glucuronosyltransferase 5 family, polypeptide A4	ugt5a4	-1.9562	0.019205
ENSDARG00000097406	si:dkey-81e3.2	si:dkey-81e3.2	-1.0705	0.033995
ENSDARG00000097436	NA	CU928222.1	1.4724	0.037064
ENSDARG00000097511	NA	BX890629.1	-2.3346	0.0053814
ENSDARG00000097514	NA	CR854989.1	-2.4601	0.0030874
ENSDARG00000097523	si:ch73-364h19.1	si:ch73-364h19.1	1.4318	0.0091767
ENSDARG00000097620	si:ch211-210b2.1	si:ch211-210b2.1	0.89077	0.028428
ENSDARG00000097652	si:dkey-234i14.2	si:dkey-234i14.2	-1.7774	0.019199
ENSDARG00000097679	finTRIM family, member 90	ftr90	1.7367	0.0030145
ENSDARG00000097698	si:dkey-117a8.4	si:dkey-117a8.4	-1.5921	0.022649
ENSDARG00000097959	si:dkey-248g15.3	si:dkey-248g15.3	-1.8381	0.015278
ENSDARG00000097982	NA	BX005375.1	-2.0332	0.012325
ENSDARG00000098070	transmembrane protein 88B	CABZ01085140.1	-2.0788	0.0047383
ENSDARG00000098112	betacellulin, epidermal growth factor family member	btc	-1.2223	0.041683
ENSDARG00000098177	si:dkey-28i19.3	si:dkey-28i19.3	1.2235	0.037514
ENSDARG00000098654	raftlin-like	FQ976914.1	1.3907	0.0087183
ENSDARG00000098699	si:ch211-11c3.9	si:ch211-11c3.9	-1.7712	0.015596
ENSDARG00000098733	peroxidasin	pxdn	1.5311	0.041865
ENSDARG00000098741	NA	CT737182.1	-1.6044	0.012283
ENSDARG00000098764	muscle, skeletal, receptor tyrosine kinase	musk	1.064	0.018915
ENSDARG00000098801	strawberry notch homolog 2a	sbno2a	2.0658	0.0051196
ENSDARG00000098817	potassium channel tetramerization domain containing 5b	CABZ01055522.1	1.1345	0.0051362
ENSDARG00000098821	SEC14-like lipid binding 1	sec14l1	-0.66388	0.0023748
ENSDARG00000098826	phospholipase C like 2	plcl2	1.1112	0.044648
ENSDARG00000098832	family with sequence similarity 168, member A	fam168a	1.7112	0.016247
ENSDARG00000098903	transcription factor binding to IGHM enhancer 3a	tfe3a	1.4818	0.016251
ENSDARG00000099091	NA	CU929418.1	1.576	0.0079946
ENSDARG00000099195	immediate early response 2a	ier2a	-1.1381	0.0062194
ENSDARG00000099197	actin, alpha, cardiac muscle 1b	actc1b	1.6159	0.024573
ENSDARG00000099257	si:ch73-119p20.1	si:ch73-119p20.1	1.5951	0.0092878
ENSDARG00000099265	solute carrier family 7 (amino acid transporter light chain, L system), member 5	slc7a5	2.1009	0.0013727
ENSDARG00000099446	slit homolog 1b (Drosophila)	slit1b	-1.1277	0.043164
ENSDARG00000099519	zgc:66475	zgc:66475	-0.88035	0.00051986
ENSDARG00000099554	SEC16 homolog B, endoplasmic reticulum export factor	sec16b	-1.2364	0.0003849
ENSDARG00000099636	si:ch211-11c3.11	si:ch211-11c3.11	-1.2955	0.041287
ENSDARG00000099642	DCN1, defective in cullin neddylation 1, domain containing 1 (S. cerevisiae)	dcun1d1	-0.97692	0.047097
ENSDARG00000099710	NA	BX284696.1	1.0795	0.015596
ENSDARG00000099776	glutamate-ammonia ligase (glutamine synthase) a	glula	1.0529	0.0069321
ENSDARG00000099798	MON2 homolog, regulator of endosome-to-Golgi trafficking	mon2	0.42769	0.032668
ENSDARG00000099870	troponin I4a	tnni4a	1.8848	0.022835
ENSDARG00000099871	myosin VIIAa	myo7aa	1.8041	0.013042
ENSDARG00000099880	Sp6 transcription factor	sp6	-1.2717	0.048738
ENSDARG00000099949	NA	FP236551.1	0.87672	0.023221
ENSDARG00000099950	claudin 17	cldn17	-1.899	0.010348
ENSDARG00000099969	zgc:152863	zgc:152863	0.87015	0.021603
ENSDARG00000099985	cysteine-rich, angiogenic inducer, 61 like 2	cyr61l2	1.2455	0.026797
ENSDARG00000100003	glutamate-ammonia ligase (glutamine synthase) b	glulb	-0.95811	0.027115
ENSDARG00000100012	NA	CR855860.1	1.2565	0.040031
ENSDARG00000100150	uncharacterized LOC103911589	FQ377903.1	-0.66389	0.018564
ENSDARG00000100190	si:ch211-188p14.4	si:ch211-188p14.4	-1.4996	0.043574
ENSDARG00000100234	NA	BX511246.1	0.87656	0.039984
ENSDARG00000100379	si:dkey-34d22.2	si:dkey-34d22.2	-1.861	0.025336
ENSDARG00000100598	cadherin 19, type 2	CABZ01109081.1	-1.5095	0.023269
ENSDARG00000100606	Rho guanine nucleotide exchange factor (GEF) 25a	BX539336.1	1.7464	0.014325
ENSDARG00000100620	TAO kinase 2b	taok2b	1.4795	0.044118
ENSDARG00000100642	phospholipid phosphatase related 1	plppr1	-1.4335	0.043673
ENSDARG00000100674	ubiquitin conjugating enzyme E2 O	UBE2O	-1.8243	0.011874
ENSDARG00000100782	zgc:163025	F7 (1 of many)	-1.4951	0.029403
ENSDARG00000100788	thyroid hormone receptor interactor 10b	trip10b	-1.3112	0.042034
ENSDARG00000100864	NA	BX004873.1	1.3126	0.032614
ENSDARG00000100865	si:dkey-269o24.1	si:dkey-269o24.1	1.5776	0.0072464
ENSDARG00000100872	OTU deubiquitinase 1	otud1	-1.5063	0.014545
ENSDARG00000100889	UDP-N-acetyl-alpha-D-galactosamine:polypeptide N-acetylgalactosaminyltransferase 18a	galnt18a	-1.5871	0.028424
ENSDARG00000100927	nuclear factor of activated T cells 2a	nfatc2a	1.6385	0.01996
ENSDARG00000100939	T-lymphocyte surface antigen Ly-9-like	CABZ01117603.1	1.2097	0.030961
ENSDARG00000100972	myosin, heavy chain 11b, smooth muscle	myh11b	1.3172	0.010114
ENSDARG00000100991	cholinergic receptor, nicotinic, alpha 3	chrna3	1.4766	0.038958
ENSDARG00000101043	periplakin	ppl	-1.2383	0.0056911
ENSDARG00000101057	serine/arginine-rich splicing factor 7b	srsf7b	-0.66597	0.037345
ENSDARG00000101071	si:dkeyp-80d11.14	si:dkeyp-80d11.14	-1.2335	0.041933
ENSDARG00000101090	pregnancy-associated plasma protein A, pappalysin 1a	pappaa	1.7797	0.02226
ENSDARG00000101160	apolipoprotein A-IV a	apoa4a	1.6233	0.0014301
ENSDARG00000101164	N-acetylneuraminic acid synthase b	nansb	-1.6665	0.024538
ENSDARG00000101202	NA	CU302413.1	1.892	0.019688
ENSDARG00000101216	MYST/Esa1-associated factor 6	meaf6	-0.56369	0.030509
ENSDARG00000101272	si:dkey-29j8.1	si:dkey-29j8.1	1.7202	0.0077381
ENSDARG00000101297	transmembrane protein 266	tmem266	-1.7382	0.020419
ENSDARG00000101322	transferrin receptor 1a	tfr1a	1.9114	0.016515
ENSDARG00000101385	coagulation factor VIII, procoagulant component	f8	1.4413	0.0093477
ENSDARG00000101536	ribonuclease P and MRP subunit p25, a	rpp25a	-1.6023	0.018204
ENSDARG00000101586	si:ch73-389b16.1	si:ch73-389b16.1	2.1006	0.0061168
ENSDARG00000101624	lamin B2	lmnb2	0.59362	0.047006
ENSDARG00000101641	transient receptor potential cation channel, subfamily M, member 2	trpm2	0.83069	0.021895
ENSDARG00000101645	myelin regulatory factor like	myrfl	-2.9086	6.03e-05
ENSDARG00000101687	microtubule-associated protein 4-like	CU929259.1	1.4015	0.039902
ENSDARG00000101702	cholinergic receptor, nicotinic, alpha 7 (neuronal)	chrna7	2.2883	0.0063768
ENSDARG00000101759	homer scaffold protein 1b	homer1b	-1.1991	0.041265
ENSDARG00000101767	si:dkey-183i3.6	si:dkey-183i3.6	0.77886	0.010805
ENSDARG00000101790	si:ch73-299h12.3	si:ch73-299h12.3	1.4853	0.04118
ENSDARG00000101868	DENN/MADD domain containing 1B	dennd1b	1.4078	0.037819
ENSDARG00000101901	zgc:193711	zgc:193711	-1.1847	0.038841
ENSDARG00000101914	meteorin like, glial cell differentiation regulator a	metrnla	-0.97591	0.0092075
ENSDARG00000101919	forkhead box J1a	foxj1a	0.98155	0.0043581
ENSDARG00000101952	phosphatidylinositol glycan anchor biosynthesis, class V	pigv	-1.057	0.038988
ENSDARG00000101980	BMP binding endothelial regulator	bmper	1.3994	0.01995
ENSDARG00000102029	si:dkey-183c6.7	si:dkey-183c6.7	-1.4681	0.020069
ENSDARG00000102082	nuclear receptor subfamily 3, group C, member 2	nr3c2	1.2617	0.038729
ENSDARG00000102099	si:ch211-255f4.11	si:ch211-255f4.11	1.1919	0.033114
ENSDARG00000102100	mannose receptor, C type 1a	mrc1a	1.5685	0.03093
ENSDARG00000102101	si:ch73-174h16.5	si:ch73-174h16.5	0.9738	0.0074454
ENSDARG00000102119	si:ch73-359m17.2	si:ch73-359m17.2	-1.2902	0.01412
ENSDARG00000102366	mical-like 2a	micall2a	-1.3679	0.033161
ENSDARG00000102475	si:dkey-3p4.1	si:dkey-3p4.1	1.3418	0.033971
ENSDARG00000102491	G protein-coupled receptor 142	gpr142	-1.6004	0.04601
ENSDARG00000102537	NA	CABZ01007816.1	1.2537	0.031981
ENSDARG00000102564	gdnf family receptor alpha 1b	gfra1b	1.7484	0.036218
ENSDARG00000102583	interleukin 4 receptor, tandem duplicate 1	il4r.1	0.74865	0.021259
ENSDARG00000102643	charged multivesicular body protein 1A	chmp1a	-0.58171	0.049774
ENSDARG00000102678	zinc finger protein 1181	znf1181	-1.2624	0.0060524
ENSDARG00000102680	NA	CR847844.2	-1.1194	0.040228
ENSDARG00000102701	eva-1 homolog Ba (C. elegans)	eva1ba	0.95224	0.0052288
ENSDARG00000102769	cadherin-18	CDH18	-0.48043	0.048573
ENSDARG00000102776	chemokine (C-X-C motif) ligand 19	cxcl19	-1.5366	0.00021006
ENSDARG00000102792	si:ch211-106f21.1	si:ch211-106f21.1	1.7044	0.039464
ENSDARG00000102810	sterile alpha motif domain containing 1a	samd1a	-1.0854	0.032565
ENSDARG00000102872	NA	FP236157.2	-1.776	0.010826
ENSDARG00000102887	abhydrolase domain containing 4	abhd4	-0.55173	0.035121
ENSDARG00000102889	septin 15	sept15	-1.2726	0.017976
ENSDARG00000102899	cAMP responsive element modulator b	cremb	1.1566	0.02404
ENSDARG00000102974	bromodomain adjacent to zinc finger domain, 2A	baz2a	0.38488	0.03119
ENSDARG00000103021	Fas (tnfrsf6)-associated via death domain	fadd	-0.63849	0.016332
ENSDARG00000103181	si:dkey-34d22.1	si:dkey-34d22.1	0.66657	0.041652
ENSDARG00000103187	synaptonemal complex central element protein 2	syce2	-1.1964	0.029721
ENSDARG00000103208	interleukin 17 receptor A1b	il17ra1b	1.3039	0.040224
ENSDARG00000103260	si:ch211-57b15.1	si:ch211-57b15.1	1.6061	0.045616
ENSDARG00000103298	epoxide hydrolase 5	ephx5	-1.1193	0.024081
ENSDARG00000103306	si:dkey-27n6.9	BX927130.4	1.4245	0.02358
ENSDARG00000103311	fibulin 1	fbln1	2.0013	0.0054018
ENSDARG00000103316	si:ch211-212k18.5	si:ch211-212k18.5	-2.1811	0.0055556
ENSDARG00000103371	si:dkey-190j3.6	si:dkey-190j3.6	-1.178	0.045002
ENSDARG00000103454	transient receptor potential cation channel, subfamily M, member 6	trpm6	-1.1239	0.03692
ENSDARG00000103730	vestigial-like family member 4b	vgll4b	0.50522	0.048496
ENSDARG00000103840	leucine rich repeat containing 8 VRAC subunit Db	lrrc8db	0.79645	0.020247
ENSDARG00000103841	NA	CU024870.1	2.3102	0.00082005
ENSDARG00000103854	PDZ and LIM domain 7	pdlim7	-2.2018	0.0018442
ENSDARG00000103858	ADP-ribosylation factor 4a	arf4a	1.4021	0.030566
ENSDARG00000103934	multiple EGF-like-domains 8	megf8	1.4838	0.033713
ENSDARG00000103935	RAB27A, member RAS oncogene family	rab27a	1.4872	0.038641
ENSDARG00000103964	si:dkeyp-104b3.21	si:dkeyp-104b3.21	-1.7114	0.035879
ENSDARG00000103976	NA	BX544877.1	1.4189	0.049058
ENSDARG00000104035	tetratricopeptide repeat domain 16	ttc16	1.4726	0.0091656
ENSDARG00000104068	glutathione S-transferase pi 1	gstp1	-0.83333	0.011139
ENSDARG00000104101	si:ch73-287m6.1	RIMBP2	-1.2002	0.027534
ENSDARG00000104134	1-phosphatidylinositol phosphodiesterase-like	BX323793.1	-1.7835	0.01933
ENSDARG00000104228	lysophospholipase I	lypla1	-1.1504	0.027055
ENSDARG00000104243	eomesodermin homolog b	eomesb	1.2968	0.027486
ENSDARG00000104384	si:ch73-141f14.1	AGBL1	-1.4935	0.043115
ENSDARG00000104412	si:dkey-72l17.5	si:dkey-72l17.5	1.6151	0.021933
ENSDARG00000104458	ribonuclease, RNase K b	rnasekb	1.3765	0.0058427
ENSDARG00000104501	histone H2B 1/2	FP236812.1	-2.5084	5e-05
ENSDARG00000104569	NA	CABZ01088484.1	1.8957	0.016633
ENSDARG00000104588	zgc:112234	zgc:112234	-1.8116	0.0061642
ENSDARG00000104589	si:dkey-99n20.6	si:dkey-99n20.6	-1.6852	0.044117
ENSDARG00000104629	monocarboxylate transporter 7-like	SLC16A6 (1 of many)	-1.6256	0.042819
ENSDARG00000104647	surfeit gene 4	surf4	-0.47986	0.029312
ENSDARG00000104656	si:dkeyp-97a10.3	si:dkeyp-97a10.3	-1.4512	0.022054
ENSDARG00000104687	solute carrier family 16, member 9b	slc16a9b	0.72169	0.029365
ENSDARG00000104792	deoxynucleotidyltransferase, terminal	dntt	1.7495	0.014554
ENSDARG00000104811	y cytochrome P450, family 2, subfamily AA, polypeptide 2	cyp2aa2	-1.2982	0.0095012
ENSDARG00000104847	prostaglandin E receptor 1b (subtype EP1)	ptger1b	1.7079	0.041337
ENSDARG00000104919	si:ch211-153b23.3	si:ch211-153b23.3	1.3926	0.045185
ENSDARG00000105029	tubulin polymerization-promoting protein	TPPP	1.4487	0.04223
ENSDARG00000105071	nitric oxide synthase 1 (neuronal) adaptor protein a	nos1apa	1.4545	0.045004
ENSDARG00000105109	NA	FP102783.1	-1.3329	0.036905
ENSDARG00000105120	GRB2-associated binding protein 2	gab2	1.1941	0.0048522
ENSDARG00000105134	zinc finger, DHHC-type containing 24	zdhhc24	-0.98998	0.021599
ENSDARG00000105352	zgc:165555	zgc:165555	-1.3784	0.028789
ENSDARG00000105355	zgc:154164	zgc:154164	-1.2845	0.014492
ENSDARG00000105369	si:ch73-122k23.1	si:ch73-122k23.1	-1.7235	0.027846
ENSDARG00000105378	si:ch211-42c5.5	si:ch211-42c5.5	-3.4422	1.44e-05
ENSDARG00000105384	si:dkey-23a13.22	si:dkey-23a13.22	-2.3311	1.27e-05
ENSDARG00000105389	membrane metallo-endopeptidase-like 1	mmel1	1.4026	0.0348
ENSDARG00000105443	si:ch211-63p21.8	si:ch211-63p21.8	1.6904	0.024796
ENSDARG00000105450	si:ch211-63p21.1	si:ch211-63p21.1	1.4307	0.00083279
ENSDARG00000105463	NA	CR352285.1	1.3648	0.012396
ENSDARG00000105468	zgc:112234	zgc:112234	-1.6455	0.014257
ENSDARG00000105507	zgc:112234	zgc:112234	-2.108	0.0012004
ENSDARG00000105529	VGF nerve growth factor inducible	vgf	1.7484	0.015677
ENSDARG00000105558	bloodthirsty-related gene family, member 7	btr07	-1.9735	0.007915
ENSDARG00000105626	adenosine deaminase domain containing 2	adad2	-2.2447	0.0072447
ENSDARG00000105714	si:cabz01083442.1	CABZ01083442.1	-2.0149	0.0078198
ENSDARG00000106047	NA	RF00001	-1.928	0.021194
ENSDARG00000107130	endoglin	CU927890.1	1.9612	0.015936
ENSDARG00000107486	si:dkey-79f11.10	CR855320.3	1.5634	0.047777
ENSDARG00000108939	high affinity cGMP-specific 3',5'-cyclic phosphodiesterase 9A-like	FQ378016.1	1.3964	0.018838
ENSDARG00000109233	bone morphogenetic protein 10, like	bmp10l	-1.6321	0.047348
ENSDARG00000109287	homeobox containing 1 b	CABZ01078261.1	1.3669	0.02524
ENSDARG00000109769	tumor protein p53 inducible nuclear protein 2	LO017835.1	1.5106	0.042192
ENSDARG00000110151	ankyrin 3b	ank3b	1.0315	0.00033902
ENSDARG00000110183	F-BAR and double SH3 domains protein 2-like	CABZ01070631.1	1.167	0.048784
ENSDARG00000110186	CUB domain containing protein 1b	CDCP1	-1.4601	0.023823
ENSDARG00000110206	NA	CABZ01085887.1	-2.1233	0.010923
ENSDARG00000110574	microfibril associated protein 4	MFAP4 (1 of many)	-0.84115	0.040119
ENSDARG00000110658	zgc:174696	zgc:174696	0.7788	0.048269
ENSDARG00000110781	perforin 1.7	prf1.7	1.6078	0.0285
ENSDARG00000110812	zgc:165555	zgc:165555	-1.6887	0.043435
ENSDARG00000110963	tribbles pseudokinase 1	trib1	0.73209	0.022706
ENSDARG00000111106	ADP-ribosylation factor-like 3, like 1	arl3l1	-1.9459	0.019099
ENSDARG00000111129	aminoacylase 1	acy1	-1.5564	0.00101
ENSDARG00000111213	prokineticin receptor 1b	prokr1b	-1.9261	0.021401
ENSDARG00000111412	NA	RF00001	2.0032	0.011281
ENSDARG00000111474	cilia and flagella associated protein 100	cfap100	0.96931	0.0069266
ENSDARG00000111583	lipopolysaccharide-induced tumor necrosis factor-alpha factor homolog	LO018550.2	1.7303	0.035299
ENSDARG00000111945	NA	CABZ01069040.1	1.6275	0.042676
ENSDARG00000112132	NA	BX470182.1	-1.7867	0.0086166
ENSDARG00000112529	NA	RF00001	1.2896	0.020674
ENSDARG00000113103	growth arrest and DNA damage-inducible protein GADD45 gamma-like	BX530077.1	-1.9291	0.016129
ENSDARG00000113105	NA	BX649468.1	1.3948	0.037722
ENSDARG00000113226	NA	CR384055.1	-1.2445	0.031089
ENSDARG00000113527	si:ch211-209n20.3	si:ch211-209n20.3	0.89348	0.045797
ENSDARG00000113666	zinc finger protein 1173	znf1173	-1.069	0.048698
ENSDARG00000113977	ferritin, heavy polypeptide-like 29	fthl29	-2.4464	0.00073336
ENSDARG00000114133	histone cluster 1 H2A family member 5	hist1h2a5	-2.3042	0.00090743
ENSDARG00000114180	histone H2B 1/2	FP236812.2	-1.979	0.0054075
ENSDARG00000114184	si:busm1-105l16.2	si:busm1-105l16.2	-1.1473	0.044502
ENSDARG00000114377	NA	FO904885.2	1.7128	0.037215
ENSDARG00000114393	NA	CR407590.2	1.2513	0.040347
ENSDARG00000114577	si:dkey-159n16.2	si:dkey-159n16.2	-1.4938	0.015308
ENSDARG00000114759	NA	BX957279.1	1.8037	0.011168
ENSDARG00000114823	NA	LO018148.1	-1.5358	0.017571
ENSDARG00000114893	zinc finger protein 1038	znf1038	1.2878	0.017114
ENSDARG00000115199	diverse immunoglobulin domain-containing protein 1.3-4	dicp1.3-4	-1.4497	0.014695
ENSDARG00000115644	zgc:173552	zgc:173552	-1.5238	0.023389
ENSDARG00000115856	NA	BX276105.1	-1.1369	0.037395
ENSDARG00000115938	zgc:171759	zgc:171759	-1.3527	0.029466
ENSDARG00000115940	polypeptide N-acetylgalactosaminyltransferase 8a, tandem duplicate 1	galnt8a.1	1.6299	0.049205
ENSDARG00000116042	carbohydrate (chondroitin 6) sulfotransferase 3b	chst3b	-2.1081	0.010271
ENSDARG00000116344	L antigen family member 3	CABZ01063556.1	0.77839	0.0072268
ENSDARG00000116443	NA	BX510986.1	1.4177	0.040963
ENSDARG00000116471	NA	BX276101.2	1.7109	0.020803
ENSDARG00000116712	wu:fb16f03	CABZ01061894.1	0.61531	0.014221
ENSDARG00000116725	NA	CABZ01114053.1	1.6773	0.0059913
ENSDARG00000116835	parkinson protein 7	park7	-0.6331	0.024634
ENSDARG00000117130	ADP-ribosylation factor-like 10	BX936439.1	0.63561	0.0043093
Novel00009	NA	NA	1.674	0.035881
Novel00021	NA	NA	-2.1648	0.00096245
Novel00033	NA	NA	0.79743	0.021179
Novel00036	PREDICTED: B-cell receptor CD22-like	NA	1.6643	0.038042
Novel00057	PREDICTED: uncharacterized protein LOC100332351	NA	-0.67054	0.017533
Novel00080	PREDICTED: putative leucine-rich repeat-containing protein DDB_G0290503	NA	1.974	0.006167
Novel00082	PREDICTED: uncharacterized protein LOC101886975	NA	-1.4497	0.046446
Novel00100	PREDICTED: putative RNA exonuclease NEF-sp-like	NA	1.3702	0.031706
Novel00133	PREDICTED: uncharacterized protein C5orf42 homolog isoform X2	NA	1.653	0.032146
Novel00152	NA	NA	0.97941	0.044959
Novel00167	NA	NA	1.4432	0.049305
Novel00173	NA	NA	2.6451	0.0015565
Novel00181	PREDICTED: serine/threonine-protein phosphatase 6 regulatory ankyrin repeat subunit C-like	NA	-2.0623	0.01097
Novel00199	PREDICTED: solute carrier family 2, facilitated glucose transporter member 11-like	NA	-1.2578	0.041282
Novel00278	PREDICTED: cGMP-dependent protein kinase 2-like	NA	-1.6597	0.047082
Novel00284	NA	NA	1.5883	0.015888
Novel00288	PREDICTED: collagen alpha-6(VI) chain-like	NA	1.7802	0.033791
Novel00322	PREDICTED: nesprin-2	NA	1.7299	0.023057
Novel00340	NA	NA	1.0534	0.038731
Novel00344	PREDICTED: uncharacterized protein LOC103376870	NA	-1.7415	0.033635
Novel00384	NA	NA	-2.3006	0.0060941
Novel00450	PREDICTED: arf-GAP with Rho-GAP domain, ANK repeat and PH domain-containing protein 1-like, partial	NA	1.1344	0.044553
Novel00451	PREDICTED: arf-GAP with Rho-GAP domain, ANK repeat and PH domain-containing protein 1-like, partial	NA	1.3063	0.046352
Novel00474	PREDICTED: hyaluronan and proteoglycan link protein 3-like isoform X2	NA	0.74679	0.046254
Novel00484	PREDICTED: serine/threonine-protein kinase pim-3-like isoform X1	NA	1.3577	0.014614
Novel00488	PREDICTED: pleckstrin homology-like domain family B member 3, partial	NA	-1.3081	0.004857
Novel00567	NA	NA	1.8564	0.012677
Novel00627	PREDICTED: phosphatidylinositol phosphatase PTPRQ	NA	1.3495	0.040887
Novel00752	PREDICTED: uncharacterized protein si:ch211-250g4.3 isoform X2	NA	0.85703	0.048918
Novel00800	CD2 family receptor	NA	-0.90264	0.039224
Novel00841	NA	NA	0.81263	0.039071
Novel00854	LOC560422 protein	NA	-1.365	0.022597
Novel00865	NA	NA	-0.812	0.040744
Novel00870	NA	NA	1.1339	0.03733
Novel00932	NA	NA	1.9968	0.0043419
Novel00947	PREDICTED: AF4/FMR2 family member 1-like	NA	-1.8621	0.0066914
Novel00985	TC1-like transposase	NA	1.3188	0.011609
Novel01014	hypothetical protein EH28_11250	NA	-1.5832	0.038931
Novel01084	PREDICTED: uncharacterized protein wu:fi37e09	NA	-0.59233	0.041795
Novel01116	unnamed protein product	NA	-1.5517	0.02008
Novel01126	PREDICTED: ERBB receptor feedback inhibitor 1-like	NA	0.98125	0.00034372
Novel01160	NA	NA	-1.1952	0.016694
Novel01185	NA	NA	-1.6851	0.018721
Novel01199	NA	NA	2.4383	0.0036402
Novel01222	PREDICTED: cell adhesion molecule 4-like	NA	0.89959	0.013185
Novel01225	PREDICTED: suppressor of tumorigenicity 14 protein-like isoform X2	NA	-2.5136	0.0013361
Novel01238	NA	NA	-2.3097	0.0050458
Novel01239	PREDICTED: matrix metalloproteinase-16-like isoform X1	NA	1.7558	1.05e-05
Novel01240	PREDICTED: RNA-binding Raly-like protein isoform X2	NA	-1.961	0.01824
Novel01241	NA	NA	-0.78177	0.0095247
Novel01242	PREDICTED: melanoma receptor tyrosine-protein kinase-like	NA	1.1189	0.046827
Novel01272	PREDICTED: intestinal mucin-like protein isoform X2	NA	-1.6581	0.036429
Novel01274	PREDICTED: intestinal mucin-like protein isoform X3	NA	-1.701	0.017581
Novel01278	NA	NA	1.2041	0.039301
Novel01288	NA	NA	-2.9852	0.00026871
Novel01293	NA	NA	0.62272	0.025782
Novel01299	NA	NA	0.96184	0.023016
Novel01331	NA	NA	-1.8573	0.026367
Novel01373	PREDICTED: EGF-like module-containing mucin-like hormone receptor-like 1	NA	-1.2418	0.031426
Novel01379	SEC14-like protein 1	NA	-0.92422	0.042973
Novel01381	PREDICTED: glutamine-rich protein 2-like isoform X2	NA	1.0117	0.01228
Novel01393	PREDICTED: transforming growth factor beta receptor type 3-like isoform X1	NA	1.3602	0.046844
Novel01400	PREDICTED: zinc finger protein 431-like	NA	0.996	0.0029889
Novel01416	PREDICTED: nuclear factor, interleukin 3 regulated, member 2 isoform X1	NA	1.7677	2.55e-05
Novel01453	Gag-Pol polyprotein	NA	1.9832	0.012884
Novel01458	NA	NA	2.0577	0.013844
Novel01466	NA	NA	1.723	0.036497
Novel01480	PREDICTED: variant-silencing SET domain-containing protein-like isoform X1	NA	-2.0216	0.01545
Novel01488	membrane-spanning 4-domains, subfamily A, member 17A.11	NA	-1.5116	0.031715
Novel01533	PREDICTED: uncharacterized protein LOC105357558	NA	2.4021	0.0031762
Novel01560	fep15 selenoprotein precursor	NA	-1.6361	0.045053
Novel01568	PREDICTED: putative leucine-rich repeat-containing protein DDB_G0290503 isoform X2	NA	-1.451	0.037565
Novel01627	PREDICTED: pleckstrin homology-like domain family A member 1 isoform X2	NA	-1.7325	0.027021
Novel01641	NA	NA	1.9842	0.012593
Novel01683	PREDICTED: fidgetin-like	NA	1.1158	0.027581
Novel01766	PREDICTED: uncharacterized protein LOC101885464	NA	-1.353	0.020433
Novel01793	PREDICTED: putative nuclease HARBI1	NA	1.5057	0.016704
Novel01799	PREDICTED: uncharacterized protein LOC569661	NA	-2.9411	0.00016668
Novel01831	PREDICTED: protein-lysine 6-oxidase-like	NA	2.2102	0.0056386
Novel01833	PREDICTED: uncharacterized protein LOC102290781	NA	1.1874	0.0031564
Novel01837	taste receptor, type 2, member 202	NA	-1.72	0.013973
Novel01857	PREDICTED: uncharacterized protein LOC101882297	NA	1.4895	0.010663
Novel01872	PREDICTED: interleukin-6 receptor subunit beta-like	NA	1.2523	0.043686
Novel01918	NA	NA	-1.7943	0.03066
Novel01921	NA	NA	-1.007	0.014486
Novel01927	PREDICTED: bromodomain adjacent to zinc finger domain protein 2B-like	NA	-1.0464	0.038157
Novel01928	PREDICTED: bromodomain adjacent to zinc finger domain protein 2B-like isoform X2	NA	-0.86605	0.031349
Novel01929	interleukin 23 receptor	NA	1.8308	0.027163
Note: NA represents data no available

## Sheet: Liver
Differentially expressed genes (DEGs) analysis_Liver
Supplementary file S1
© 2000-2019 QIAGEN. All rights reserved.
Liver
ID	Gene Name	Symbol	log2FoldChange	pval
ENSDARG00000000241	solute carrier family 40 (iron-regulated transporter), member 1	slc40a1	0.89074	0.046243
ENSDARG00000000349	cilia and flagella associated protein 300	cfap300	-1.7232	0.0018874
ENSDARG00000000516	ankyrin and armadillo repeat containing	ankar	-1.3972	0.011616
ENSDARG00000000730	solute carrier family 6 member 22, tandem duplicate 1	slc6a22.1	1.023	0.00093795
ENSDARG00000000837	sorting nexin 9a	snx9a	0.48718	0.025321
ENSDARG00000001818	complement component c3b, tandem duplicate 2	c3b.2	0.53077	0.021998
ENSDARG00000001880	syntaxin 3A	stx3a	0.93864	0.034959
ENSDARG00000001882	kelch repeat and BTB (POZ) domain containing 12	kbtbd12	-1.0849	0.044351
ENSDARG00000001889	tubulin, alpha 1a	tuba1a	-1.1615	0.039291
ENSDARG00000001898	mannosidase, endo-alpha	manea	0.68096	0.02836
ENSDARG00000001910	RAR-related orphan receptor A, paralog b	rorab	-0.72103	0.043863
ENSDARG00000001929	PTEN induced kinase 1	pink1	0.83326	0.012759
ENSDARG00000001950	adenylate kinase 1	ak1	-1.0849	0.01376
ENSDARG00000002127	signal transducing adaptor molecule (SH3 domain and ITAM motif) 1	stam	0.46488	0.028304
ENSDARG00000002213	inversin	invs	0.57127	0.035876
ENSDARG00000002396	cryptochrome DASH	cry-dash	-0.8082	0.02328
ENSDARG00000002406	zinc finger, MYND-type containing 10	zmynd10	-1.0734	0.040315
ENSDARG00000002509	zgc:153911	zgc:153911	-1.1817	0.0057825
ENSDARG00000002523	hydroxysteroid dehydrogenase like 2	hsdl2	0.66304	0.009012
ENSDARG00000002593	solute carrier family 45, member 2	slc45a2	-1.1038	0.030457
ENSDARG00000002656	syntaxin binding protein 5a (tomosyn)	stxbp5a	-1.3014	0.019307
ENSDARG00000002732	spondin 2b, extracellular matrix protein	spon2b	-1.4355	0.0095336
ENSDARG00000002745	L-threonine dehydrogenase	tdh	-0.77835	0.049034
ENSDARG00000002748	sema domain, transmembrane domain (TM), and cytoplasmic domain, (semaphorin) 6D	sema6d	-0.75196	0.040286
ENSDARG00000002758	death effector domain-containing 1	dedd1	-0.59814	0.031649
ENSDARG00000003054	tachykinin receptor 3-like	tacr3l	-1.6124	0.004097
ENSDARG00000003081	myosin binding protein Hb	mybphb	-1.7559	0.0016297
ENSDARG00000003200	forkhead box M1	foxm1	-1.6114	0.0020841
ENSDARG00000003533	collagen, type VIII, alpha 1b	col8a1b	-1.7746	0.0016021
ENSDARG00000003808	aquaporin 3a	aqp3a	-1.3131	0.019133
ENSDARG00000003822	ankyrin repeat domain 16	ankrd16	0.96205	0.023455
ENSDARG00000003902	cathepsin L.1	ctsl.1	1.4742	0.0058914
ENSDARG00000004015	adenylate cyclase activating polypeptide 1a	adcyap1a	1.0905	0.047554
ENSDARG00000004094	acyl-CoA synthetase bubblegum family member 2	acsbg2	-0.95335	0.010794
ENSDARG00000004158	transmembrane protein 63C	tmem63c	-1.1324	0.038674
ENSDARG00000004167	zgc:110366	zgc:110366	0.53587	0.043757
ENSDARG00000004363	LHFPL tetraspan subfamily member 6	lhfpl6	0.97745	0.0052269
ENSDARG00000004592	G protein-coupled receptor 22a	gpr22a	-0.98507	0.022357
ENSDARG00000004692	nucleic acid binding protein 1a	nabp1a	-0.89745	0.030878
ENSDARG00000004794	coiled-coil domain containing 146	ccdc146	-1.3912	0.0086739
ENSDARG00000005078	eukaryotic translation initiation factor 4E family member 3	eif4e3	0.3781	0.019293
ENSDARG00000005335	solute carrier family 22 (organic cation/zwitterion transporter), member 4	slc22a4	1.2113	0.030844
ENSDARG00000005576	M-phase phosphoprotein 8	mphosph8	-0.42908	0.014388
ENSDARG00000005595	androglobin	adgb	-1.1914	0.028683
ENSDARG00000005913	transglutaminase 1 like 3	tgm1l3	-1.0602	0.02214
ENSDARG00000005993	protein regulator of cytokinesis 1b	prc1b	-1.1517	0.021605
ENSDARG00000006060	crystallin beta-gamma domain containing 1b	crybg1b	-1.3705	0.0063234
ENSDARG00000006112	myoferlin	myof	-0.87104	0.036431
ENSDARG00000006137	steroidogenic acute regulatory protein	star	-1.8168	0.0012675
ENSDARG00000006791	aryl hydrocarbon receptor nuclear translocator-like 1a	arntl1a	0.89508	4.11e-05
ENSDARG00000006863	si:ch1073-349o24.2	si:ch1073-349o24.2	-1.7569	0.0016734
ENSDARG00000006939	T-box 16, like	tbx16l	-1.3588	0.014167
ENSDARG00000006981	coiled-coil domain containing 113	ccdc113	-1.653	0.0033259
ENSDARG00000007080	Rh family, C glycoprotein, like 1	rhcgl1	1.1925	0.027845
ENSDARG00000007180	solute carrier family 30 (zinc transporter), member 4	slc30a4	0.80276	0.0040789
ENSDARG00000007184	zinc finger and BTB domain containing 16a	zbtb16a	-0.9041	0.047788
ENSDARG00000007217	WD repeat domain 55	wdr55	-0.66296	0.046257
ENSDARG00000007220	neural cell adhesion molecule 1b	ncam1b	-1.4815	0.0085336
ENSDARG00000007349	doublesex and mab-3 related transcription factor 1	dmrt1	-1.7573	0.0016344
ENSDARG00000007382	ubiquitin domain containing 1a	ubtd1a	-1.2158	0.03015
ENSDARG00000007444	intraflagellar transport 81 homolog	ift81	-1.2807	0.015886
ENSDARG00000007534	intelectin 1	itln1	-0.90061	0.04545
ENSDARG00000007582	si:ch1073-155h21.1	si:ch1073-155h21.1	1.8204	0.0012242
ENSDARG00000007654	N-ethylmaleimide-sensitive factor a	nsfa	-1.0502	0.042068
ENSDARG00000007697	fatty acid binding protein 7, brain, a	fabp7a	-1.2141	0.013035
ENSDARG00000007753	copine II	cpne2	1.0885	0.032042
ENSDARG00000007788	ATPase plasma membrane Ca2+ transporting 1b	atp2b1b	-0.93897	0.034928
ENSDARG00000007808	zinc finger, DHHC-type containing 16a	zdhhc16a	-1.0059	0.0044849
ENSDARG00000007818	paralemmin 1b	palm1b	0.76523	0.033528
ENSDARG00000007906	low density lipoprotein receptor-related protein 2b	lrp2b	1.1305	0.027355
ENSDARG00000008019	myxovirus (influenza virus) resistance G	mxg	1.7638	0.0016245
ENSDARG00000008060	scavenger receptor class A, member 3	scara3	-1.0474	0.041274
ENSDARG00000008153	serine incorporator 5	serinc5	1.6757	7.96e-07
ENSDARG00000008164	bloodthirsty-related gene family, member 33	btr33	1.1559	0.012749
ENSDARG00000008165	caspase a	caspa	1.1056	0.017426
ENSDARG00000008186	spleen tyrosine kinase	syk	-0.63389	0.046755
ENSDARG00000008333	zinc finger-like gene 2a	znfl2a	1.1779	0.027286
ENSDARG00000008480	tRNA methyltransferase 61A	trmt61a	-0.83572	0.043996
ENSDARG00000008849	protein tyrosine phosphatase, receptor type, Q	ptprq	1.0512	0.049553
ENSDARG00000008886	muscle segment homeobox 1b	msx1b	-1.0224	0.041692
ENSDARG00000009209	solute carrier family 9, subfamily A (NHE6, cation proton antiporter 6), member 6a	slc9a6a	0.49646	0.019893
ENSDARG00000009311	parvalbumin 6	pvalb6	-2.4694	8.14e-06
ENSDARG00000009544	claudin b	cldnb	1.1453	0.024051
ENSDARG00000009594	nuclear receptor subfamily 1, group D, member 2b	nr1d2b	-0.61529	0.018824
ENSDARG00000009653	LHFPL tetraspan subfamily member 2a	lhfpl2a	0.77624	0.026572
ENSDARG00000009743	EF-hand domain (C-terminal) containing 1	efhc1	-1.9292	0.00062037
ENSDARG00000010052	ndrg family member 3b	ndrg3b	-0.57127	0.032948
ENSDARG00000010186	myosin IIIA	myo3a	-1.2849	0.018212
ENSDARG00000010246	protein arginine methyltransferase 1	prmt1	-0.59723	0.030052
ENSDARG00000010407	protein phosphatase 4, regulatory subunit 4	ppp4r4	-1.5586	0.0056778
ENSDARG00000010425	scavenger receptor class A, member 5 (putative)	scara5	-1.2295	0.029121
ENSDARG00000010478	heat shock protein 90, alpha (cytosolic), class A member 1, tandem duplicate 1	hsp90aa1.1	-1.2102	0.029316
ENSDARG00000010591	forkhead box N4	foxn4	-1.223	0.028759
ENSDARG00000010641	solute carrier family 20 (phosphate transporter), member 1b	slc20a1b	-1.1319	0.0054533
ENSDARG00000010655	protein phosphatase, Mg2+/Mn2+ dependent, 1K	ppm1k	-0.53639	0.037926
ENSDARG00000010662	F-box protein 36a	fbxo36a	-1.1652	0.026514
ENSDARG00000010785	thrombospondin 1b	thbs1b	-1.1303	0.0021939
ENSDARG00000011076	zgc:91968	zgc:91968	1.0966	0.026232
ENSDARG00000011152	ribonuclease P/MRP 14 subunit	rpp14	-0.5943	0.028958
ENSDARG00000011171	si:ch211-12m10.1	si:ch211-12m10.1	-1.8276	0.00018673
ENSDARG00000011240	intraflagellar transport 46 homolog (Chlamydomonas)	ift46	-1.0302	0.040912
ENSDARG00000011510	regulator of chromosome condensation 2	rcc2	-0.49945	0.046
ENSDARG00000011583	cryptochrome circadian regulator 1ab	cry1ab	-1.0086	0.01605
ENSDARG00000011618	solute carrier family 26 (anion exchanger), member 2	slc26a2	-1.0591	0.0071045
ENSDARG00000011727	B9 protein domain 1	b9d1	-0.8369	0.011382
ENSDARG00000011770	dehydrogenase/reductase (SDR family) member 12	dhrs12	-0.66921	0.012625
ENSDARG00000012073	kinesin family member 15	kif15	-0.90964	0.015803
ENSDARG00000012274	eukaryotic translation initiation factor 4E family member 1c	eif4e1c	-0.6255	0.037425
ENSDARG00000012275	katanin p60 subunit A-like 2	katnal2	-1.244	0.0273
ENSDARG00000012381	heat shock cognate 70	hsc70	-0.8793	0.010042
ENSDARG00000012572	polymerase (RNA) III (DNA directed) polypeptide F	polr3f	0.58306	0.042899
ENSDARG00000012915	enoyl CoA hydratase 1, peroxisomal	ech1	0.83241	0.0053667
ENSDARG00000013110	dematin actin binding protein	dmtn	-0.69356	0.041713
ENSDARG00000013122	MAF1 homolog, negative regulator of RNA polymerase III	maf1	-0.89394	0.020275
ENSDARG00000013222	solute carrier family 35 (UDP-N-acetylglucosamine (UDP-GlcNAc) transporter), member A3a	slc35a3a	0.66481	0.014997
ENSDARG00000013360	SH3-domain GRB2-like 3a	sh3gl3a	0.62249	0.026128
ENSDARG00000013438	synaptonemal complex protein 3	sycp3	-1.9686	0.00043537
ENSDARG00000013453	tudor domain containing 9	tdrd9	-1.5866	0.0045559
ENSDARG00000013477	GATA binding protein 1a	gata1a	-1.3409	0.00094782
ENSDARG00000013524	cytochrome P450, family 2, subfamily AE, polypeptide 1	cyp2ae1	-0.95486	0.021009
ENSDARG00000013575	regulatory factor X, 2 (influences HLA class II expression)	rfx2	-0.8047	0.0287
ENSDARG00000013596	bromodomain containing 1a	brd1a	0.51534	0.038038
ENSDARG00000013670	hypoxia up-regulated 1	hyou1	1.2316	0.020409
ENSDARG00000013858	cell division cycle 14Aa	cdc14aa	-1.3827	0.0095295
ENSDARG00000013921	furry homolog a (Drosophila)	frya	-1.1594	0.00033617
ENSDARG00000014003	StAR-related lipid transfer (START) domain containing 8	stard8	-0.65998	0.011801
ENSDARG00000014018	LIM homeobox 1a	lhx1a	-1.2269	0.028022
ENSDARG00000014180	immunoglobulin-like domain containing receptor 2	ildr2	1.0735	0.0064595
ENSDARG00000014232	si:dkey-121j17.5	si:dkey-121j17.5	1.286	0.021966
ENSDARG00000014320	guanylate cyclase 2C	gucy2c	1.0172	0.02843
ENSDARG00000014357	anti-Mullerian hormone	amh	-2.2621	5.99e-05
ENSDARG00000014373	DEAD (Asp-Glu-Ala-Asp) box polypeptide 4	ddx4	-1.2999	0.020842
ENSDARG00000014550	regulatory factor X, 3 (influences HLA class II expression)	rfx3	-1.1145	0.014436
ENSDARG00000014587	solute carrier family 38, member 5b	slc38a5b	-0.75436	0.023629
ENSDARG00000014655	inositol 1,4,5-trisphosphate receptor, type 1a	itpr1a	1.1508	4.91e-09
ENSDARG00000014674	acyl-CoA synthetase long chain family member 3b	acsl3b	-0.74334	0.033811
ENSDARG00000014685	establishment of sister chromatid cohesion N-acetyltransferase 2	esco2	-1.293	0.014279
ENSDARG00000014704	phosphoglucomutase 2-like 1	pgm2l1	0.84086	0.033372
ENSDARG00000014891	roundabout, axon guidance receptor, homolog 2 (Drosophila)	robo2	0.90751	0.010793
ENSDARG00000014946	angiopoietin 2a	angpt2a	-1.1645	0.024415
ENSDARG00000015010	coiled-coil domain containing 114	ccdc114	-1.7386	0.0020125
ENSDARG00000015476	IQ motif containing H	iqch	-1.4808	0.0065111
ENSDARG00000015780	ankyrin repeat domain 46b	ankrd46b	0.50126	0.017896
ENSDARG00000015803	Smith-Magenis syndrome chromosome region, candidate 8b	smcr8b	-1.353	0.0054089
ENSDARG00000015822	sestrin 3	sesn3	1.0378	0.0060064
ENSDARG00000016081	claudin 15-like a	cldn15la	1.1869	0.026786
ENSDARG00000016161	coiled-coil domain containing 170	ccdc170	-1.339	0.014988
ENSDARG00000016238	ADP-ribosylation factor-like 6 interacting protein 5b	arl6ip5b	-0.90887	0.0070701
ENSDARG00000016301	zgc:65894	zgc:65894	0.93106	0.023762
ENSDARG00000016481	protein tyrosine phosphatase, non-receptor type 2, a	ptpn2a	-0.48285	0.029847
ENSDARG00000016526	GATA binding protein 3	gata3	-1.1202	0.019138
ENSDARG00000016623	si:ch211-195b13.1	si:ch211-195b13.1	-1.5296	0.0010171
ENSDARG00000016687	acyl-CoA dehydrogenase very long chain	acadvl	0.84305	0.0081045
ENSDARG00000017004	myosin X	myo10	0.62792	0.019931
ENSDARG00000017038	zgc:152670	zgc:152670	1.1778	0.028159
ENSDARG00000017055	zinc finger, MYND-type containing 12	zmynd12	-1.6012	0.0044888
ENSDARG00000017126	ilvB (bacterial acetolactate synthase)-like	ilvbl	0.9749	3.34e-05
ENSDARG00000017355	radial spoke head 9 homolog	rsph9	-1.3641	0.01213
ENSDARG00000017427	PHD finger protein 20 like 1	phf20l1	-2.9768	5.99e-08
ENSDARG00000017466	neural cell adhesion molecule 2	ncam2	-1.6213	0.0033381
ENSDARG00000017605	ribonuclease P/MRP 40 subunit	rpp40	-0.9041	0.00071097
ENSDARG00000017780	RAR-related orphan receptor C b	rorcb	1.0874	0.0053733
ENSDARG00000017874	DnaJ (Hsp40) homolog, subfamily C, member 3b	dnajc3b	0.81387	0.031899
ENSDARG00000017884	biglycan a	bgna	1.0971	0.034664
ENSDARG00000017901	talin 2a	tln2a	-1.423	0.01117
ENSDARG00000017983	radial spoke head 14 homolog	rsph14	-1.303	0.014074
ENSDARG00000018008	malate dehydrogenase 1B, NAD (soluble)	mdh1b	-1.1586	0.027265
ENSDARG00000018281	cilia and flagella associated protein 161	cfap161	-1.4132	0.011535
ENSDARG00000018342	gamma-glutamyltransferase 1b	ggt1b	1.264	0.021519
ENSDARG00000018361	sulfotransferase family 1, cytosolic sulfotransferase 3	sult1st3	-0.81771	0.014858
ENSDARG00000018425	DEAD (Asp-Glu-Ala-Asp) box helicase 61	ddx61	-0.32212	0.034635
ENSDARG00000018459	methionine sulfoxide reductase B2	msrb2	0.82899	0.0014842
ENSDARG00000018553	interferon induced with helicase C domain 1	ifih1	0.59395	0.021281
ENSDARG00000018809	abhydrolase domain containing 3	abhd3	1.0038	0.026144
ENSDARG00000018923	FAT atypical cadherin 2	fat2	-1.1901	0.034648
ENSDARG00000019001	adenylate kinase 7a	ak7a	-1.61	0.0041541
ENSDARG00000019096	myosin, light chain 7, regulatory	myl7	1.7455	0.0019136
ENSDARG00000019253	Rh associated glycoprotein	rhag	-0.77368	0.034194
ENSDARG00000019312	RAB39B, member RAS oncogene family a	rab39ba	-1.0729	0.034623
ENSDARG00000019498	cryptochrome circadian regulator 5	cry5	-1.3926	0.00018908
ENSDARG00000019507	minichromosome maintenance complex component 5	mcm5	-0.87427	0.016784
ENSDARG00000019658	POU class 2 homeobox 2a	pou2f2a	-1.6191	0.0036346
ENSDARG00000019945	protein tyrosine phosphatase, receptor type, D, b	ptprdb	0.86744	0.044332
ENSDARG00000019995	bone morphogenetic protein 4	bmp4	-1.172	0.037454
ENSDARG00000020072	thrombospondin 4b	thbs4b	-1.2365	0.025976
ENSDARG00000020084	thyroglobulin	tg	-1.8697	0.00087071
ENSDARG00000020136	prostaglandin E synthase	ptges	-1.1456	0.016926
ENSDARG00000020158	sperm associated antigen 6	spag6	-1.3233	0.016672
ENSDARG00000020164	ephrin-B2a	efnb2a	-0.72088	0.016425
ENSDARG00000020235	septin 9a	sept9a	0.66122	0.015224
ENSDARG00000020447	transmembrane and tetratricopeptide repeat containing 4	tmtc4	0.71205	0.026202
ENSDARG00000020455	si:ch211-171h4.3	si:ch211-171h4.3	1.9729	5e-05
ENSDARG00000020475	zinc and ring finger 1	znrf1	0.7197	0.0080582
ENSDARG00000020574	ATPase sarcoplasmic/endoplasmic reticulum Ca2+ transporting 1	atp2a1	-1.2734	0.023754
ENSDARG00000020610	troponin T type 2a (cardiac)	tnnt2a	1.0897	0.042377
ENSDARG00000020735	EF-hand calcium binding domain 6	efcab6	-1.6501	0.0034069
ENSDARG00000020946	autism susceptibility candidate 2b	auts2b	-1.1074	0.047157
ENSDARG00000021086	zinc finger protein 367	znf367	-1.0528	0.046293
ENSDARG00000021135	dehydrogenase/reductase (SDR family) member 4	dhrs4	1.0405	2.48e-05
ENSDARG00000021305	solute carrier family 30 (zinc transporter), member 2	slc30a2	1.2534	0.025548
ENSDARG00000021439	nuclear receptor coactivator 4	ncoa4	-0.60419	0.043914
ENSDARG00000021462	dynein assembly factor with WDR repeat domains 1	daw1	-0.97081	0.049675
ENSDARG00000021556	ubiquitin-like 3b	ubl3b	0.54461	0.024191
ENSDARG00000021566	otopetrin 1	OTOP1	-1.394	0.012991
ENSDARG00000021569	ganglioside induced differentiation associated protein 2	gdap2	-0.41659	0.025777
ENSDARG00000021697	MORN repeat containing 3	morn3	-1.7743	0.0014987
ENSDARG00000021997	cilia and flagella associated protein 206	cfap206	-1.4152	0.0091087
ENSDARG00000022007	zgc:66426	zgc:66426	-1.2842	0.022526
ENSDARG00000022160	tetratricopeptide repeat domain 23	ttc23	-1.7452	0.0019575
ENSDARG00000022303	HIG1 hypoxia inducible domain family, member 1A	higd1a	-1.0212	0.0030514
ENSDARG00000022378	myotubularin related protein 1b	mtmr1b	1.2012	0.0051035
ENSDARG00000022493	RAD21 cohesin complex component like 1	rad21l1	-1.4686	0.009169
ENSDARG00000022660	armadillo repeat containing 2	armc2	-1.1479	0.041593
ENSDARG00000022971	eph receptor A6	epha6	-1.4655	0.0067443
ENSDARG00000023062	cysteine-rich, angiogenic inducer, 61	cyr61	-1.288	0.0017989
ENSDARG00000023181	Purkinje cell protein 4 like 1	pcp4l1	-1.7519	0.0017855
ENSDARG00000023722	hypocretin (orexin) receptor 2	hcrtr2	1.4105	0.011988
ENSDARG00000024032	coagulation factor C homolog, cochlin (Limulus polyphemus)	coch	-1.3089	0.015135
ENSDARG00000024277	phosphatidylinositol glycan anchor biosynthesis, class M	pigm	0.6103	0.04328
ENSDARG00000024314	homocysteine-inducible, endoplasmic reticulum stress-inducible, ubiquitin-like domain member 1	herpud1	0.70038	0.034521
ENSDARG00000024478	mitochondrial pyruvate carrier 2	mpc2	0.72919	0.021322
ENSDARG00000024488	DNA topoisomerase II alpha	top2a	-0.93807	0.045748
ENSDARG00000024548	crystallin, beta A4	cryba4	-1.2862	0.015513
ENSDARG00000024785	catenin (cadherin-associated protein), alpha 2	ctnna2	-1.1459	0.017905
ENSDARG00000024874	dedicator of cytokinesis 4b	dock4b	-0.71044	0.0061703
ENSDARG00000025043	thyroid hormone receptor interactor 13	trip13	-1.0225	0.039183
ENSDARG00000025106	protein phosphatase 3, catalytic subunit, beta isozyme	ppp3cb	-1.281	0.023051
ENSDARG00000025189	copine VIII	cpne8	-1.116	0.033682
ENSDARG00000025615	proline rich 15-like a	prr15la	0.90131	0.045956
ENSDARG00000025679	catechol-O-methyltransferase b	comtb	1.4799	0.0014754
ENSDARG00000026048	TSC complex subunit 1a	tsc1a	0.52921	0.036134
ENSDARG00000026084	si:dkey-43k4.5	si:dkey-43k4.5	1.2367	0.02703
ENSDARG00000026335	sushi domain containing 4	susd4	1.6824	0.0027932
ENSDARG00000026820	guanylate cyclase 2D, retinal	gucy2d	-1.2784	0.016101
ENSDARG00000026864	si:ch211-226m16.3	si:ch211-226m16.3	-1.3472	0.011598
ENSDARG00000027009	zgc:85777	zgc:85777	0.49757	0.034593
ENSDARG00000027154	tpd52 like 2a	tpd52l2a	-0.43758	0.044937
ENSDARG00000027599	family with sequence similarity 221, member A	fam221a	-1.3715	0.014935
ENSDARG00000027710	BTB (POZ) domain containing 16	btbd16	-1.4576	0.0093054
ENSDARG00000028824	solute carrier family 34 (type II sodium/phosphate cotransporter), member 1a	slc34a1a	-1.5282	0.0049592
ENSDARG00000028899	tektin 4	tekt4	-1.4025	0.011198
ENSDARG00000029219	arginine vasopressin receptor 2a, duplicate b	avpr2ab	1.0318	0.048109
ENSDARG00000029296	neurite extension and migration factor b	nexmifb	-1.2528	0.025842
ENSDARG00000029510	translocase of inner mitochondrial membrane 17 homolog A (yeast)	timm17a	-0.76476	0.0024991
ENSDARG00000029544	inhibitor of DNA binding 2b	id2b	-0.97492	0.03228
ENSDARG00000029830	myogenic factor 6	myf6	1.0376	0.049294
ENSDARG00000029859	armadillo-like helical domain containing 1	armh1	-1.4993	0.0070351
ENSDARG00000030154	p21 protein (Cdc42/Rac)-activated kinase 7	pak7	-1.3403	0.01367
ENSDARG00000030289	jagged 1a	jag1a	0.99665	0.015307
ENSDARG00000030417	polycystic kidney disease 1a	pkd1a	-1.0313	0.042145
ENSDARG00000030478	zgc:66484	zgc:66484	0.83647	0.019916
ENSDARG00000030644	guanine nucleotide binding protein (G protein), alpha inhibiting activity polypeptide 3	gnai3	-1.6606	0.0031664
ENSDARG00000030656	septin 3	sept3	-0.7647	0.049248
ENSDARG00000030722	xin actin binding repeat containing 1	xirp1	1.4978	0.0053439
ENSDARG00000030733	beta-1,3-glucuronyltransferase 2 (glucuronosyltransferase S)	b3gat2	-1.1245	0.031021
ENSDARG00000030781	acyl-CoA dehydrogenase short chain	acads	0.67105	0.012354
ENSDARG00000030999	v-myb avian myeloblastosis viral oncogene homolog-like 1	mybl1	-1.4923	0.0044218
ENSDARG00000031248	enkurin, TRPC channel interacting protein	enkur	-1.4736	0.0088607
ENSDARG00000031359	cytidine monophosphate (UMP-CMP) kinase 2, mitochondrial	cmpk2	0.93515	0.048654
ENSDARG00000031761	Dab, mitogen-responsive phosphoprotein, homolog 2 (Drosophila)	dab2	1.3398	0.013279
ENSDARG00000031976	nitric oxide synthase 2b, inducible	nos2b	-1.1628	0.038571
ENSDARG00000032010	solute carrier family 15 (oligopeptide transporter), member 2	slc15a2	1.729	0.0018819
ENSDARG00000032049	ENAH, actin regulator	enah	-1.0541	0.012784
ENSDARG00000032056	ADP-ribosylation factor-like 6	arl6	-0.72683	0.044142
ENSDARG00000032238	dynamin 3a	dnm3a	-0.95408	0.031629
ENSDARG00000032618	microsomal glutathione S-transferase 1.1	mgst1.1	-0.66144	0.03908
ENSDARG00000032801	G protein-coupled receptor kinase 5	grk5	-1.2506	0.019126
ENSDARG00000032849	N-myc downstream regulated 1a	ndrg1a	1.0275	0.0032102
ENSDARG00000033071	tripartite motif containing 35-10	trim35-10	-1.1006	0.0013815
ENSDARG00000033099	kinesin family member 7	kif7	0.48911	0.023665
ENSDARG00000033140	desumoylating isopeptidase 1a	desi1a	-1.0587	0.0099464
ENSDARG00000033160	nuclear receptor subfamily 1, group d, member 1	nr1d1	-1.3571	0.011242
ENSDARG00000033380	glycogenin 2	gyg2	0.85254	0.030704
ENSDARG00000033418	G patch domain containing 1	gpatch1	0.6359	0.02247
ENSDARG00000033594	indoleamine 2,3-dioxygenase 1	ido1	-0.5751	0.021288
ENSDARG00000033614	RasGEF domain family, member 1Ba	rasgef1ba	-0.72456	0.021834
ENSDARG00000033655	stathmin 1b	stmn1b	-1.463	0.0081161
ENSDARG00000033662	stearoyl-CoA desaturase (delta-9-desaturase)	scd	-1.6576	0.001055
ENSDARG00000033727	interleukin 12Ba	il12ba	1.2821	0.018845
ENSDARG00000034048	zgc:92275	zgc:92275	0.74714	0.021416
ENSDARG00000034080	phospholipase C, delta 1b	plcd1b	0.98334	0.029695
ENSDARG00000034457	si:ch211-163l21.7	si:ch211-163l21.7	-1.4021	0.0113
ENSDARG00000034503	period circadian clock 2	per2	-0.75683	0.027559
ENSDARG00000034855	cyclin B3	ccnb3	-1.5573	0.0027798
ENSDARG00000035080	heat shock transcription factor 2 binding protein	hsf2bp	-1.8576	0.00098161
ENSDARG00000035120	glycine dehydrogenase (decarboxylating)	gldc	-0.87725	0.043111
ENSDARG00000035253	natriuretic peptide receptor 3	npr3	-1.2999	0.020147
ENSDARG00000035332	cilia and flagella associated protein 298	cfap298	-0.97086	3.72e-05
ENSDARG00000035406	tetratricopeptide repeat domain 33	ttc33	0.43041	0.04143
ENSDARG00000035508	BarH-like homeobox 1a	barhl1a	-1.1912	0.033351
ENSDARG00000035550	cilia and flagella associated protein 73	cfap73	-1.0504	0.04292
ENSDARG00000035551	IQ motif containing D	iqcd	-2.0786	0.00022632
ENSDARG00000035569	cytochrome P450, family 1, subfamily D, polypeptide 1	cyp1d1	0.80681	0.014029
ENSDARG00000035632	chemokine (C-C motif) ligand 19a, tandem duplicate 2	ccl19a.2	1.1001	0.022685
ENSDARG00000035732	aryl hydrocarbon receptor nuclear translocator-like 1b	arntl1b	0.85089	0.038974
ENSDARG00000035852	cocaine- and amphetamine-regulated transcript 3	cart3	-1.6588	0.0032505
ENSDARG00000036084	intelectin 2	itln2	1.1283	0.033044
ENSDARG00000036179	myosin IE, a	myo1ea	0.49062	0.011015
ENSDARG00000036189	spermatogenesis associated 4	spata4	-1.1088	0.038452
ENSDARG00000036292	caudal type homeobox 4	cdx4	1.0817	0.04724
ENSDARG00000036304	dynein, axonemal, assembly factor 3 like	dnaaf3l	-1.1918	0.028179
ENSDARG00000036575	si:ch73-71d17.2	si:ch73-71d17.2	0.78267	0.016206
ENSDARG00000036816	POU class 2 homeobox 2a	pou2f2a	-1.2475	0.024667
ENSDARG00000036820	monoglyceride lipase	mgll	0.60719	0.042057
ENSDARG00000036846	ankyrin repeat and sterile alpha motif domain containing 4B	anks4b	1.4633	0.0078785
ENSDARG00000036848	solute carrier family 43 (amino acid system L transporter), member 2a	slc43a2a	-0.95696	0.028265
ENSDARG00000036903	interleukin-1 receptor-associated kinase 1 binding protein 1	irak1bp1	-1.0276	0.043079
ENSDARG00000036912	endothelin 1	edn1	-1.1648	0.033888
ENSDARG00000036943	golgi phosphoprotein 3-like	golph3l	1.0727	0.023061
ENSDARG00000036965	ring finger protein 24	rnf24	1.6159	0.0011721
ENSDARG00000036999	si:dkey-32e23.6	DISP3	-1.2208	0.026288
ENSDARG00000037056	zebrafish testis-expressed 38	zte38	-1.7467	0.0016501
ENSDARG00000037067	DnaJ (Hsp40) homolog, subfamily C, member 22	dnajc22	0.58472	0.0033732
ENSDARG00000037101	myotubularin related protein 7a	mtmr7a	1.0896	0.038033
ENSDARG00000037174	NIMA-related kinase 12	nek12	-1.2204	0.030387
ENSDARG00000037262	cyclin-dependent kinase inhibitor 2A/B (p15, inhibits CDK4)	cdkn2a/b	-1.1112	0.040673
ENSDARG00000037276	microtubule-associated protein 9	map9	-0.95297	0.044441
ENSDARG00000037415	discs, large (Drosophila) homolog-associated protein 1b	dlgap1b	1.3004	0.021053
ENSDARG00000037794	neuronal pentraxin 2a	nptx2a	-1.3988	0.010702
ENSDARG00000037874	cytochrome P450, family 3, subfamily c, polypeptide 3	cyp3c3	1.232	0.0063731
ENSDARG00000037895	receptor (G protein-coupled) activity modifying protein 2	ramp2	-0.89235	0.03032
ENSDARG00000037921	guanine nucleotide binding protein (G protein), gamma 13b	gng13b	-1.3204	0.019151
ENSDARG00000037968	FUS RNA binding protein	fus	0.72476	0.035342
ENSDARG00000037997	tubulin, beta 5	tubb5	-1.5032	0.0038243
ENSDARG00000038235	protein kinase domain containing, cytoplasmic b	pkdccb	-0.95386	0.0084127
ENSDARG00000038321	zgc:172053	zgc:172053	-1.2418	0.027158
ENSDARG00000038384	tyrosine hydroxylase 2	th2	-1.5134	0.00049618
ENSDARG00000038467	immunoglobulin superfamily, member 8	igsf8	0.81214	0.0023648
ENSDARG00000038505	info polymerase (RNA) II (DNA directed) polypeptide H	polr2h	-0.6812	0.037851
ENSDARG00000038612	PIH1 domain containing 3	pih1d3	-1.6885	0.0023844
ENSDARG00000038618	carnitine palmitoyltransferase 2	cpt2	0.8231	0.030686
ENSDARG00000038700	G protein-coupled receptor 160	gpr160	1.1654	0.028658
ENSDARG00000038729	S100 calcium binding protein Z	s100z	1.0709	0.039467
ENSDARG00000038731	solute carrier family 25 (pyrimidine nucleotide carrier ), member 36a	slc25a36a	0.85058	0.00019719
ENSDARG00000038793	coiled-coil domain containing 24	ccdc24	-1.1402	0.025853
ENSDARG00000038812	E2F transcription factor 5	e2f5	-1.1963	0.028624
ENSDARG00000038834	electron transfer flavoprotein dehydrogenase	etfdh	0.74826	0.00083464
ENSDARG00000039100	jacalin 7	jac7	-1.6857	0.0027426
ENSDARG00000039117	thyrotrophic embryonic factor a	tefa	-1.0183	0.0032876
ENSDARG00000039123	tripartite motif containing 9	trim9	1.1042	0.038317
ENSDARG00000039203	zgc:110130	zgc:110130	-0.7227	0.038684
ENSDARG00000039272	plastin 1 (I isoform)	pls1	1.6473	0.0023975
ENSDARG00000039343	adenosylhomocysteinase-like 2	ahcyl2	-0.53163	0.046357
ENSDARG00000039436	interleukin 13 receptor, alpha 2	il13ra2	1.036	0.049279
ENSDARG00000039458	LIM homeobox 4	lhx4	1.3087	0.0026734
ENSDARG00000039459	quiescin Q6 sulfhydryl oxidase 1	qsox1	0.83949	0.00029317
ENSDARG00000039499	heme-binding protein soul2	soul2	1.2095	0.031023
ENSDARG00000039502	eukaryotic translation elongation factor 1 alpha 1a	eef1a1a	-1.3806	0.013963
ENSDARG00000039626	neurogranin (protein kinase C substrate, RC3) a	nrgna	-1.2274	0.018325
ENSDARG00000039657	fibronectin type III and ankyrin repeat domains 1	fank1	-1.4803	0.0066324
ENSDARG00000039669	zgc:100864	TSTA3 (1 of many)	-1.1407	0.03575
ENSDARG00000039697	shootin 1	shtn1	1.1135	0.026403
ENSDARG00000039888	NA	CR855393.1	-1.0374	0.041114
ENSDARG00000039970	cannabinoid receptor 2	cnr2	-0.93666	0.035235
ENSDARG00000040110	kinesin family member 20Bb	kif20bb	-1.1871	0.012809
ENSDARG00000040248	carnitine O-acetyltransferase a	crata	0.81204	0.00036397
ENSDARG00000040352	carnitine O-octanoyltransferase	crot	0.72486	0.023785
ENSDARG00000040427	acyl-CoA thioesterase 19	acot19	1.4961	0.0061973
ENSDARG00000040469	ectonucleotide pyrophosphatase/phosphodiesterase 6	enpp6	0.68605	0.0065916
ENSDARG00000040568	PDZ domain containing 3a	pdzd3a	0.84326	0.01721
ENSDARG00000040946	oligodendrocyte lineage transcription factor 2	olig2	-1.1597	0.023968
ENSDARG00000040985	integrin, beta-like 1	itgbl1	-1.8259	0.0011767
ENSDARG00000041083	alanyl (membrane) aminopeptidase a	anpepa	1.0335	0.048885
ENSDARG00000041119	carcinoembryonic antigen-related cell adhesion molecule 1	ceacam1	2.1499	0.0001355
ENSDARG00000041140	damage-specific DNA binding protein 2	ddb2	-1.0695	0.0045771
ENSDARG00000041165	RAB32b, member RAS oncogene family	rab32b	1.0888	0.03173
ENSDARG00000041173	adrenoceptor alpha 1Bb	adra1bb	-1.2708	0.024064
ENSDARG00000041300	dynein regulatory complex subunit 3	drc3	-1.935	0.00058981
ENSDARG00000041339	zgc:92380	zgc:92380	-1.0485	0.030406
ENSDARG00000041378	SH2 domain containing 4A	sh2d4a	0.63521	0.013451
ENSDARG00000041381	aryl hydrocarbon receptor nuclear translocator-like 2	arntl2	1.0194	0.0046315
ENSDARG00000041560	si:dkey-102f14.5	si:dkey-102f14.5	-0.45179	0.046221
ENSDARG00000041617	NME/NM23 family member 5	nme5	-1.509	0.0062878
ENSDARG00000041699	piwi-like RNA-mediated gene silencing 1	piwil1	-1.813	0.0012431
ENSDARG00000041723	zgc:55461	zgc:55461	-1.165	0.038173
ENSDARG00000041828	si:dkeyp-28d2.4	si:dkeyp-28d2.4	-1.6217	9e-05
ENSDARG00000041848	Rh50-like protein	rh50	-1.1014	0.035986
ENSDARG00000042041	T-cell acute lymphocytic leukemia 2	tal2	-1.6346	0.003731
ENSDARG00000042090	si:ch73-55i23.1	si:ch73-55i23.1	-0.78536	0.040987
ENSDARG00000042210	sema domain, immunoglobulin domain (Ig), short basic domain, secreted, (semaphorin) 3Ab	sema3ab	1.0426	0.036714
ENSDARG00000042293	carbonic anhydrase IV b	ca4b	1.1171	0.047005
ENSDARG00000042322	si:dkey-177p2.6	si:dkey-177p2.6	-0.67471	0.01574
ENSDARG00000042379	zgc:103681	zgc:103681	1.1953	0.00093928
ENSDARG00000042396	outer dense fiber of sperm tails 3B	odf3b	-1.6784	0.0027256
ENSDARG00000042525	early B cell factor 2	ebf2	0.74768	0.049813
ENSDARG00000042536	si:dkey-48j7.3	si:dkey-48j7.3	-1.3087	0.012731
ENSDARG00000042557	ring finger protein 144ab	rnf144ab	0.60835	0.029816
ENSDARG00000042563	MIS18 binding protein 1	mis18bp1	-0.90133	0.033957
ENSDARG00000042630	heme binding protein 2	hebp2	0.90476	0.041719
ENSDARG00000042683	si:dkey-15j16.3	si:dkey-15j16.3	-1.1163	0.042307
ENSDARG00000042807	solute carrier family 16, member 4	slc16a4	-1.0313	0.0018133
ENSDARG00000042936	family with sequence similarity 228, member A	fam228a	-1.1869	0.026196
ENSDARG00000043012	N-ethylmaleimide-sensitive factor attachment protein, gamma b	napgb	1.1619	0.036081
ENSDARG00000043157	DnaJ heat shock protein family (Hsp40) member B13	dnajb13	-1.9349	0.00051958
ENSDARG00000043209	NOP2/Sun domain family, member 5	nsun5	-0.85206	0.03958
ENSDARG00000043442	zgc:153665	zgc:153665	-1.5089	0.0074146
ENSDARG00000043470	radial spoke head 3 homolog	rsph3	-1.5	0.0077486
ENSDARG00000043550	si:ch211-220d9.3	ENKD1	-1.2554	0.017832
ENSDARG00000043820	NME/NM23 nucleoside diphosphate kinase 2a	nme2a	-1.2472	0.021206
ENSDARG00000043856	adenosylmethionine decarboxylase 1	amd1	-0.78542	0.0019799
ENSDARG00000043902	gamma-aminobutyric acid (GABA) A receptor, rho 1	gabrr1	1.3664	0.010421
ENSDARG00000043904	proline-rich nuclear receptor coactivator 1	pnrc1	-1.1186	0.03113
ENSDARG00000043912	meiosis-specific, MEI4 homolog (S. cerevisiae)	mei4	-1.3212	0.019081
ENSDARG00000044325	zgc:193690	zgc:193690	-2.0548	0.0002608
ENSDARG00000044387	claudin 2	cldn2	0.55516	0.02027
ENSDARG00000044441	si:ch73-194h10.2	si:ch73-194h10.2	1.1914	0.034471
ENSDARG00000044615	sterile alpha motif and leucine zipper containing kinase AZK	zak	-1.1541	0.033557
ENSDARG00000044622	polymerase (DNA directed), theta	polq	-1.0846	0.026038
ENSDARG00000044625	PCF11, cleavage and polyadenylation factor subunit	pcf11	-0.59221	0.039228
ENSDARG00000044688	dual specificity phosphatase 4	dusp4	-1.0555	0.029516
ENSDARG00000044752	purinergic receptor P2X, ligand-gated ion channel, 4a	p2rx4a	0.99273	0.025615
ENSDARG00000044874	zgc:92107	zgc:92107	-0.6335	0.01639
ENSDARG00000045014	tubulin, alpha 2	tuba2	-1.3011	0.00098953
ENSDARG00000045067	potassium channel, subfamily K, member 1a	kcnk1a	1.156	0.028295
ENSDARG00000045141	aquaporin 8a, tandem duplicate 1	aqp8a.1	-0.66392	0.028233
ENSDARG00000045150	casein kinase 1, epsilon	csnk1e	0.86692	0.037961
ENSDARG00000045199	zgc:55262	zgc:55262	0.73697	0.046314
ENSDARG00000045360	hypothetical protein FLJ11011-like (H. sapiens)	flj11011l	-0.60139	0.038168
ENSDARG00000045420	ependymin related 1	epdr1	-1.2783	0.019057
ENSDARG00000045483	leucine-rich repeats and transmembrane domains 2a	lrtm2a	-1.487	0.006082
ENSDARG00000045553	hydroxysteroid (17-beta) dehydrogenase 2	hsd17b2	-1.0915	0.0485
ENSDARG00000045568	branched chain amino-acid transaminase 1, cytosolic	bcat1	-0.82106	0.016327
ENSDARG00000045669	si:dkey-39a18.1	si:dkey-39a18.1	-1.1254	0.044904
ENSDARG00000045737	guanylate cyclase activator 1g	guca1g	1.1658	0.02622
ENSDARG00000045749	PTPRF interacting protein, binding protein 1a (liprin beta 1)	ppfibp1a	0.5362	0.032967
ENSDARG00000045768	cryptochrome circadian regulator 1aa	cry1aa	-0.55707	0.00065657
ENSDARG00000045914	si:ch211-51e12.7	si:ch211-51e12.7	-0.55917	0.015175
ENSDARG00000046098	EBP, cholestenol delta-isomerase	ebp	-0.90069	0.035727
ENSDARG00000051805	NA	CU469568.1	-1.6591	0.0030212
ENSDARG00000051891	radial spoke head 10 homolog B	rsph10b	-1.6381	0.0034126
ENSDARG00000051896	fibrillin 2a	fbn2a	-1.4038	0.0083812
ENSDARG00000052000	caveolin 2	cav2	0.61505	0.048317
ENSDARG00000052074	si:ch211-122f10.4	si:ch211-122f10.4	1.1156	0.010416
ENSDARG00000052121	recombination activating gene 2	rag2	-1.2441	0.023517
ENSDARG00000052336	OCIA domain containing 2	ociad2	1.2344	0.019824
ENSDARG00000052343	spermatogenesis associated 18	spata18	-1.1364	0.042942
ENSDARG00000052428	si:dkey-43k4.3	si:dkey-43k4.3	-1.3344	0.00348
ENSDARG00000052496	histocompatibility (minor) HA-1 a	hmha1a	-1.3165	0.011968
ENSDARG00000052512	testis specific, 10	tsga10	-1.6558	0.0024715
ENSDARG00000052633	si:ch211-106n13.3	si:ch211-106n13.3	-1.5014	0.0075424
ENSDARG00000052680	si:dkey-182g1.2	si:dkey-182g1.2	-1.0142	0.041855
ENSDARG00000052702	calpain 1, (mu/I) large subunit a	capn1a	0.49278	0.004733
ENSDARG00000052731	ankyrin repeat domain 31	ankrd31	-2.5233	3.62e-06
ENSDARG00000052734	3-hydroxy-3-methylglutaryl-CoA reductase a	hmgcra	-1.2856	0.014536
ENSDARG00000053097	heat shock transcription factor 2	hsf2	-1.2918	0.00016782
ENSDARG00000053104	family with sequence similarity 102, member B, a	fam102ba	-1.5905	0.0047614
ENSDARG00000053240	kinesin family member 6	kif6	-1.4086	0.0087958
ENSDARG00000053366	finTRIM family, member 12	ftr12	1.1814	0.034376
ENSDARG00000053455	coiled-coil domain containing 103	ccdc103	-1.7663	0.0016038
ENSDARG00000053474	tudor and KH domain containing	tdrkh	-0.77504	0.03344
ENSDARG00000053484	spectrin repeat containing, nuclear envelope 2b	syne2b	0.81558	0.013237
ENSDARG00000053554	WD repeat domain 76	wdr76	-1.3178	0.0084023
ENSDARG00000053896	solute carrier family 30 (zinc transporter), member 1b	slc30a1b	-1.1724	0.032027
ENSDARG00000053966	cytochrome P450, family 17, subfamily A, polypeptide 2	cyp17a2	-1.2202	0.028289
ENSDARG00000054048	perilipin 1	plin1	-1.3505	0.0092652
ENSDARG00000054239	ghrelin/obestatin prepropeptide	ghrl	-1.2285	0.028263
ENSDARG00000054250	cereblon	crbn	0.52348	0.0096984
ENSDARG00000054318	serine/threonine kinase 33	stk33	-1.0638	0.041384
ENSDARG00000054352	leucine rich repeat containing 9	lrrc9	-1.4441	0.0096462
ENSDARG00000054414	spermatogenesis associated 17	spata17	-1.5403	0.0053696
ENSDARG00000054451	lysyl oxidase-like 1	loxl1	-0.64663	0.038661
ENSDARG00000054574	zinc finger, HIT-type containing 1	znhit1	-0.46326	0.041374
ENSDARG00000054641	terminal nucleotidyltransferase 5Ab	tent5ab	-1.2589	0.016563
ENSDARG00000054746	UDP-glucose glycoprotein glucosyltransferase 1	uggt1	0.8563	0.041604
ENSDARG00000054858	tumor protein p53 binding protein, 2b	tp53bp2b	-1.0727	0.023652
ENSDARG00000054898	membrane-spanning 4-domains, subfamily A, member 17A.16	ms4a17a.16	1.1855	0.033886
ENSDARG00000055092	P450 (cytochrome) oxidoreductase a	pora	-0.63017	0.021453
ENSDARG00000055099	family with sequence similarity 184, member B	fam184b	-1.0583	0.013974
ENSDARG00000055118	myosin regulatory light chain interacting protein b	mylipb	-0.79744	0.021653
ENSDARG00000055128	armadillo repeat containing 4	armc4	-1.3893	0.013689
ENSDARG00000055225	dedicator of cytokinesis 8	dock8	0.51728	0.026724
ENSDARG00000055238	kinesin family member 17	kif17	-1.2512	0.026233
ENSDARG00000055313	solute carrier family 12 (sodium/potassium/chloride transporters), member 10, tandem duplicate 1	slc12a10.1	-1.2278	0.029197
ENSDARG00000055388	vitronectin a	vtna	0.6525	0.006433
ENSDARG00000055416	serpin peptidase inhibitor, clade B (ovalbumin), member 1	serpinb1	0.98692	0.025163
ENSDARG00000055455	glycoprotein M6Aa	gpm6aa	-1.1633	0.038732
ENSDARG00000055506	si:ch211-37e10.1	si:ch211-37e10.1	-1.2553	0.025279
ENSDARG00000055539	ependymin-like 2	epdl2	1.4781	0.00855
ENSDARG00000055698	pecanex 2	pcnx2	-1.1617	0.010423
ENSDARG00000055781	prostaglandin E receptor 3 (subtype EP3)	ptger3	-1.5063	0.0054006
ENSDARG00000055835	solute carrier family 26, member 6	slc26a6	1.2244	0.025337
ENSDARG00000055889	zgc:153215	zgc:153215	-1.2622	0.0083398
ENSDARG00000055945	aspartate beta-hydroxylase	asph	0.61213	0.042974
ENSDARG00000055969	replication factor C (activator 1) 3	rfc3	0.72774	0.017637
ENSDARG00000056007	cytochrome b5 domain containing 1	cyb5d1	-1.5552	0.0051339
ENSDARG00000056062	adhesion G protein-coupled receptor E14	adgre14	-0.59749	0.039008
ENSDARG00000056077	DC-STAMP domain containing 1	dcst1	-1.3913	0.0096914
ENSDARG00000056084	immunoglobin superfamily, member 21b	igsf21b	-1.476	0.0075066
ENSDARG00000056184	dishevelled segment polarity protein 2	dvl2	0.60254	0.018756
ENSDARG00000056206	calcium/calmodulin-dependent protein kinase (CaM kinase) II gamma 2	camk2g2	0.47383	0.010406
ENSDARG00000056551	solute carrier family 22 member 13a	slc22a13a	1.3625	0.015473
ENSDARG00000056561	ankyrin repeat and SOCS box containing 11	asb11	-2.6362	8.66e-08
ENSDARG00000056590	calcitonin/calcitonin-related polypeptide, alpha	calca	1.1002	0.037323
ENSDARG00000056627	chemokine (C-X-C motif) ligand 14	cxcl14	-1.1925	0.0063111
ENSDARG00000056633	fibroblast growth factor 13b	fgf13b	-1.1852	0.025633
ENSDARG00000056639	capping protein regulator and myosin 1 linker 2	carmil2	1.1356	1.64e-06
ENSDARG00000056656	tetraspanin 18a	tspan18a	-0.85398	0.014693
ENSDARG00000056750	si:ch211-254p10.2	si:ch211-254p10.2	-1.0708	0.033961
ENSDARG00000056764	HYDIN, axonemal central pair apparatus protein	hydin	-2.0605	0.00024169
ENSDARG00000056888	dynein, axonemal, heavy chain 5 like	dnah5l	-1.1555	0.026999
ENSDARG00000056896	tetratricopeptide repeat domain 12	ttc12	-1.2961	0.019828
ENSDARG00000056909	epidermal growth factor receptor-like	LO018309.1	1.1169	0.013732
ENSDARG00000056920	transmembrane protein 88 a	tmem88a	-0.74422	0.03745
ENSDARG00000056986	dishevelled-binding antagonist of beta-catenin 2	dact2	1.1944	0.032966
ENSDARG00000057064	glutamyl aminopeptidase	enpep	1.4115	0.0096956
ENSDARG00000057096	nodal-related 1	ndr1	-1.1162	0.041564
ENSDARG00000057159	ankyrin repeat domain 29	ankrd29	-1.3192	0.01371
ENSDARG00000057227	si:dkey-222b8.4	si:dkey-222b8.4	-1.067	0.037974
ENSDARG00000057255	ER membrane protein complex subunit 1	emc1	0.39834	0.047445
ENSDARG00000057262	si:dkey-91i10.3	si:dkey-91i10.3	1.2734	0.0013679
ENSDARG00000057265	Pim proto-oncogene, serine/threonine kinase, related 52	pimr52	-1.0068	0.044095
ENSDARG00000057286	switching B cell complex subunit SWAP70b	swap70b	0.47662	0.016489
ENSDARG00000057322	transmembrane protein 47	tmem47	-0.62244	0.03053
ENSDARG00000057427	synaptic vesicle glycoprotein 2Ba	sv2ba	-1.0849	0.042512
ENSDARG00000057571	phosphoglycerate mutase 2 (muscle)	pgam2	-1.0054	0.037423
ENSDARG00000057683	minichromosome maintenance complex component 6	mcm6	-1.0518	0.026998
ENSDARG00000057974	poly (ADP-ribose) polymerase family, member 12b	parp12b	0.78303	0.013725
ENSDARG00000058133	forkhead box D2	foxd2	1.5943	0.0046751
ENSDARG00000058162	phosphate cytidylyltransferase 1, choline, beta a	pcyt1ba	-2.1941	1.49e-05
ENSDARG00000058218	family with sequence similarity 151, member A	fam151a	1.0894	0.00052957
ENSDARG00000058229	acyl-CoA thioesterase 11a	acot11a	0.94472	0.00703
ENSDARG00000058280	si:dkey-208b23.5	si:dkey-208b23.5	-1.4041	0.010376
ENSDARG00000058327	sialidase 3 (membrane sialidase), tandem duplicate 3	neu3.3	-1.3536	0.015415
ENSDARG00000058370	rhophilin associated tail protein 1-like	ropn1l	-1.2558	0.025771
ENSDARG00000058386	Pim proto-oncogene, serine/threonine kinase, related 57	pimr57	-1.0677	0.03548
ENSDARG00000058508	cilia and flagella associated protein 70	cfap70	-1.3021	0.017949
ENSDARG00000058560	adhesion regulating molecule 1	adrm1	0.43941	0.035405
ENSDARG00000058587	telomere repeat binding bouquet formation protein 1	terb1	-1.2274	0.029189
ENSDARG00000058673	NK-lysin tandem duplicate 2	nkl.2	-1.1716	0.037116
ENSDARG00000058940	si:ch211-248e11.2	si:ch211-248e11.2	-1.4544	0.0053241
ENSDARG00000058953	ATP-binding cassette, sub-family C (CFTR/MRP), member 4	abcc4	-0.9557	0.04843
ENSDARG00000059015	lens intrinsic membrane protein 2.2	lim2.2	-1.2967	0.013484
ENSDARG00000059236	prostaglandin E receptor 4 (subtype EP4) a	ptger4a	-1.1601	0.027277
ENSDARG00000059263	homeobox D12a	hoxd12a	1.1382	0.03931
ENSDARG00000059311	dihydropyrimidinase-like 5b	dpysl5b	-1.1507	0.040157
ENSDARG00000059340	discs, large (Drosophila) homolog-associated protein 2a	dlgap2a	1.131	0.041268
ENSDARG00000059485	embigin	emb	-1.6109	0.0042591
ENSDARG00000059751	ankyrin repeat and BTB (POZ) domain containing 2a	abtb2a	-1.1845	0.03389
ENSDARG00000059855	WD repeat domain 66	wdr66	-1.7952	0.001448
ENSDARG00000059923	solute carrier family 25, member 47a	slc25a47a	-1.1797	0.0094467
ENSDARG00000059951	phospholipase D family, member 6	pld6	-1.6	0.0044317
ENSDARG00000059987	dynein, axonemal, heavy chain 12	dnah12	-1.7726	0.0016609
ENSDARG00000060035	ring finger protein 32	rnf32	-1.2432	0.021245
ENSDARG00000060169	meiosis-specific nuclear structural 1	mns1	-1.2429	0.024342
ENSDARG00000060211	ankyrin repeat and EF-hand domain containing 1b	ankef1b	-1.4403	0.0064402
ENSDARG00000060235	macrophage stimulating 1 receptor a	mst1ra	0.74599	0.016819
ENSDARG00000060288	pyridoxal phosphate binding protein	plpbp	-0.55898	0.01607
ENSDARG00000060298	ninein (GSK3B interacting protein)	nin	0.69654	0.0054931
ENSDARG00000060315	RAB GTPase activating protein 1-like 2	rabgap1l2	1.2361	0.028103
ENSDARG00000060393	fibrinogen C domain containing 1	fibcd1	-1.1873	0.035036
ENSDARG00000060481	atlastin GTPase 1	atl1	-1.2239	0.0295
ENSDARG00000060900	zinc finger protein 362a	znf362a	0.7639	0.046755
ENSDARG00000060948	dynein, cytoplasmic 1, intermediate chain 1	dync1i1	-1.3429	0.017106
ENSDARG00000060980	ATPase phospholipid transporting 8B1	atp8b1	-1.3907	0.013425
ENSDARG00000061000	kelch domain containing 8A	klhdc8a	-1.1377	0.041127
ENSDARG00000061060	sperm-tail PG-rich repeat containing 2	stpg2	-1.1055	0.042253
ENSDARG00000061103	solute carrier family 19 (thiamine transporter), member 3b	slc19a3b	1.4512	0.0087602
ENSDARG00000061204	DEAD (Asp-Glu-Ala-Asp) box polypeptide 20	ddx20	-0.57808	0.049317
ENSDARG00000061226	TIMP metallopeptidase inhibitor 2a	timp2a	-1.1252	0.015864
ENSDARG00000061240	cerebellin 4 precursor	cbln4	-1.8101	0.0005942
ENSDARG00000061391	grainyhead-like transcription factor 1	grhl1	1.3018	0.0096921
ENSDARG00000061398	erythrocyte membrane protein band 4.1 like 4B	epb41l4b	0.62637	0.048792
ENSDARG00000061411	negative elongation factor complex member A	nelfa	0.73754	0.022303
ENSDARG00000061462	von Willebrand factor A domain containing 7	vwa7	-0.98078	0.038518
ENSDARG00000061486	si:dkeyp-86b9.1	DNAH10	-0.9317	0.042709
ENSDARG00000061647	neurexin 1a	nrxn1a	-0.62267	0.049143
ENSDARG00000061665	hyperpolarization activated cyclic nucleotide-gated potassium channel 2b	hcn2b	-1.2143	0.02592
ENSDARG00000061690	neurexophilin and PC-esterase domain family, member 3	nxpe3	-1.0647	0.036643
ENSDARG00000061798	Rho GTPase activating protein 27, like	arhgap27l	0.6054	0.024889
ENSDARG00000062019	RUN and FYVE domain containing 2	rufy2	0.61358	0.049677
ENSDARG00000062056	ELMO/CED-12 domain containing 1	elmod1	-1.432	0.007339
ENSDARG00000062057	zgc:174945	zgc:174945	1.5887	0.003335
ENSDARG00000062103	ankyrin repeat domain 24	ankrd24	-1.1928	0.02755
ENSDARG00000062355	axonemal dynein light chain domain containing 1	axdnd1	-2.1228	9.11e-05
ENSDARG00000062374	leukocyte receptor cluster (LRC) member 9	leng9	-1.3085	0.0052534
ENSDARG00000062385	folliculin	flcn	-0.48637	0.027654
ENSDARG00000062442	methionine sulfoxide reductase B1b	msrb1b	-2.1945	9.8e-05
ENSDARG00000062487	si:dkey-6n6.1	si:dkey-6n6.1	-1.2756	0.014953
ENSDARG00000062501	HHIP-like 1	hhipl1	0.55075	0.043009
ENSDARG00000062606	si:dkey-26i13.8	si:dkey-26i13.8	-1.5001	0.005628
ENSDARG00000062702	ankyrin repeat and MYND domain containing 1	ankmy1	-1.4227	0.0077765
ENSDARG00000062806	tubulin tyrosine ligase-like family, member 9	ttll9	-1.2166	0.027354
ENSDARG00000062924	si:ch211-243o19.4	si:ch211-243o19.4	-1.2234	0.018121
ENSDARG00000062978	coiled-coil domain containing 151	ccdc151	-1.8065	0.001317
ENSDARG00000063009	ciliogenesis associated TTC17 interacting protein	catip	-1.523	0.0050812
ENSDARG00000063451	coiled-coil domain containing 13	ccdc13	-2.0895	0.00018375
ENSDARG00000063527	engulfment and cell motility 2	elmo2	-0.8873	0.032567
ENSDARG00000063701	ras responsive element binding protein 1a	rreb1a	0.6318	0.014283
ENSDARG00000063713	synaptic Ras GTPase activating protein 1a	syngap1a	-1.0545	0.041582
ENSDARG00000067606	radial spoke head component 4A	rsph4a	-1.8506	0.00095434
ENSDARG00000067777	zgc:158640	zgc:158640	-1.4217	0.0051203
ENSDARG00000068050	ATP/GTP binding protein-like 4	agbl4	-1.4465	0.007612
ENSDARG00000068103	cilia and flagella associated protein 45	cfap45	-1.8352	0.0010375
ENSDARG00000068114	F11 receptor, tandem duplicate 2	f11r.2	0.65311	0.0013265
ENSDARG00000068145	Pim proto-oncogene, serine/threonine kinase, related 180	pimr180	-1.0486	0.038048
ENSDARG00000068157	euchromatic histone-lysine N-methyltransferase 1a	ehmt1a	0.68539	0.012864
ENSDARG00000068181	dipeptidase 1	dpep1	1.2919	0.019271
ENSDARG00000068187	spastic paraplegia 7	spg7	0.4257	0.041604
ENSDARG00000068217	syntaxin 2b	stx2b	-1.2122	0.031172
ENSDARG00000068220	mannose binding lectin 2	mbl2	1.4207	0.0041482
ENSDARG00000068242	cyclic nucleotide gated channel beta 1a	cngb1a	-1.0088	0.045001
ENSDARG00000068250	si:ch211-151h10.2	si:ch211-151h10.2	-1.1352	0.028772
ENSDARG00000068374	si:ch211-132b12.7	si:ch211-132b12.7	-2.1236	5.96e-09
ENSDARG00000068387	solute carrier family 6 (neutral amino acid transporter), member 18	slc6a18	1.0542	0.037592
ENSDARG00000068493	cytochrome P450, family 2, subfamily Y, polypeptide 3	cyp2y3	1.3385	0.012735
ENSDARG00000068515	chitin synthase 1	chs1	1.1935	0.033219
ENSDARG00000068586	cadherin related family member 2	CU302253.1	1.3581	0.015662
ENSDARG00000068650	family with sequence similarity 214, member B	fam214b	-0.8747	0.0018483
ENSDARG00000068678	IQ motif containing G	iqcg	-1.4215	0.0079605
ENSDARG00000068719	geminin coiled-coil domain containing	gmnc	-1.4912	0.0060421
ENSDARG00000068749	si:ch211-250k18.5	si:ch211-250k18.5	1.2391	0.027146
ENSDARG00000068855	si:ch211-163l21.10	si:ch211-163l21.10	-1.413	0.0089775
ENSDARG00000068892	sclerostin domain containing 1a	sostdc1a	-1.8058	0.0012566
ENSDARG00000068910	nitric oxide synthase 1 (neuronal)	nos1	-1.4064	0.012491
ENSDARG00000068982	junctional cadherin complex regulator	jhy	-1.8616	0.00086502
ENSDARG00000068995	H2A histone family member X1	h2afx1	-0.57972	0.025077
ENSDARG00000068996	histone 2, H2, like	hist2h2l	-0.44003	0.036814
ENSDARG00000069009	si:ch211-147a11.3	si:ch211-147a11.3	0.52881	0.02418
ENSDARG00000069129	FH2 domain containing 3	fhdc3	-0.88289	0.016063
ENSDARG00000069262	glutamate-rich 3	erich3	-1.1649	0.029604
ENSDARG00000069527	ubiquitin-conjugating enzyme E2G 1b (UBC7 homolog, yeast)	ube2g1b	-0.36035	0.046226
ENSDARG00000069529	zgc:153981	zgc:153981	-1.2715	0.016277
ENSDARG00000069548	zgc:162780	zgc:162780	2.1141	6.48e-05
ENSDARG00000069555	NA	CR388165.1	1.5938	0.0045146
ENSDARG00000069630	tyrosine aminotransferase	tat	-0.75912	0.035823
ENSDARG00000069698	leucine-rich repeats and guanylate kinase domain containing	lrguk	-1.4726	0.0071961
ENSDARG00000069703	EF-hand domain family, member B	efhb	-1.75	0.0018832
ENSDARG00000069735	hemoglobin, alpha adult 2	hbaa2	0.93188	0.041741
ENSDARG00000069758	si:dkey-189g17.2	si:dkey-189g17.2	-1.3027	0.020538
ENSDARG00000069815	dynein, axonemal, light intermediate chain 1	dnali1	-2.0309	0.00021198
ENSDARG00000069839	NA	CU571382.1	-1.2943	0.019887
ENSDARG00000069926	hydroxy-delta-5-steroid dehydrogenase, 3 beta- and steroid delta-isomerase 1	hsd3b1	-2.281	4.88e-05
ENSDARG00000070052	tudor domain containing 6	tdrd6	-1.4302	0.010979
ENSDARG00000070080	neurobeachin a	nbeaa	-1.4319	0.0050688
ENSDARG00000070109	non-SMC condensin I complex, subunit G	ncapg	-0.83201	0.047192
ENSDARG00000070116	nitrilase 1	nit1	0.73934	0.005672
ENSDARG00000070261	cytokine receptor-like factor 3	crlf3	0.6833	0.024319
ENSDARG00000070339	homeobox C3a	hoxc3a	1.1488	0.04078
ENSDARG00000070368	caspase 6, apoptosis-related cysteine peptidase, like 2	casp6l2	2.0985	0.00012635
ENSDARG00000070391	tetraspanin 4b	tspan4b	-0.62167	0.015849
ENSDARG00000070427	S100 calcium binding protein V1	s100v1	1.2819	0.019045
ENSDARG00000070434	ras homolog family member V	rhov	0.8992	0.017763
ENSDARG00000070453	GTP cyclohydrolase 1	gch1	-1.5982	0.0004489
ENSDARG00000070465	si:dkey-13n23.3	si:dkey-13n23.3	-1.1151	0.038576
ENSDARG00000070526	zinc finger, C2HC-type containing 1C	zc2hc1c	-1.2334	0.028559
ENSDARG00000070535	ripply transcriptional repressor 2	ripply2	-1.3886	0.0094507
ENSDARG00000070567	Ca2+-dependent activator protein for secretion b	cadpsb	-1.8729	0.00079862
ENSDARG00000070627	Pim proto-oncogene, serine/threonine kinase, related 60	pimr60	-1.3454	0.011071
ENSDARG00000070692	si:dkey-80c24.1	si:dkey-80c24.1	-1.3835	0.0097402
ENSDARG00000070702	S100 calcium binding protein V2	s100v2	-0.58336	0.048107
ENSDARG00000070704	THAP domain containing 7	thap7	0.39711	0.047552
ENSDARG00000070812	si:ch211-156l18.6	si:ch211-156l18.6	-1.0601	0.036456
ENSDARG00000070868	cilia and flagella associated protein 126	cfap126	-1.8639	0.00087214
ENSDARG00000071065	glucose-6-phosphate dehydrogenase	g6pd	-0.80447	0.013609
ENSDARG00000071235	si:ch211-117c9.5	si:ch211-117c9.5	-1.0357	0.016555
ENSDARG00000071355	si:ch211-197g15.7	si:ch211-197g15.7	1.138	0.042901
ENSDARG00000071410	CDC28 protein kinase regulatory subunit 2	cks2	-1.7442	0.00081311
ENSDARG00000071518	keratin 222	krt222	1.2025	0.022313
ENSDARG00000071678	ataxia, cerebellar, Cayman type a	atcaya	-1.9232	0.00032845
ENSDARG00000071701	zgc:162941	zgc:162941	-1.1309	0.03742
ENSDARG00000073905	zgc:92481	zgc:92481	0.62868	0.039432
ENSDARG00000073978	cellular retinoic acid binding protein 2, a	crabp2a	-1.0053	0.045599
ENSDARG00000074014	zgc:194275	zgc:194275	-1.0717	0.047375
ENSDARG00000074094	transglutaminase 2b	tgm2b	-0.82453	0.049237
ENSDARG00000074119	FERM and PDZ domain containing 2	frmpd2	-1.5858	0.0036615
ENSDARG00000074323	EF-hand calcium binding domain 2	efcab2	-1.3875	0.0098692
ENSDARG00000074326	minichromosome maintenance 8 homologous recombination repair factor	mcm8	-1.5217	0.0044379
ENSDARG00000074387	ALK and LTK ligand 1	alkal1	-1.3148	0.016756
ENSDARG00000074451	meiotic nuclear divisions 1 homolog (S. cerevisiae)	mnd1	-1.1048	0.03639
ENSDARG00000074524	contactin associated protein 1	cntnap1	-1.3233	0.012983
ENSDARG00000074638	lipoxygenase homology domains 1b	loxhd1b	1.304	0.011775
ENSDARG00000074653	si:ch211-233m11.1	si:ch211-233m11.1	1.8334	0.0010657
ENSDARG00000074680	regulating synaptic membrane exocytosis 1a	rims1a	-0.98926	0.019163
ENSDARG00000074686	O-GlcNAcase	oga	0.63399	0.0025034
ENSDARG00000074696	zgc:194621	zgc:194621	-1.2124	0.028992
ENSDARG00000074712	si:ch211-186e20.2	si:ch211-186e20.2	1.0019	0.0061657
ENSDARG00000074715	serine/threonine kinase 17a	stk17a	-1.5137	0.0064975
ENSDARG00000074796	DBF4 zinc finger	dbf4	-1.255	0.012043
ENSDARG00000074842	sorting nexin 8a	snx8a	1.5666	0.0035899
ENSDARG00000074867	tromal interaction molecule 2a	stim2a	-1.0082	0.047045
ENSDARG00000074869	si:ch1073-291c23.2	si:ch1073-291c23.2	-0.71655	0.014005
ENSDARG00000075017	myocardial zonula adherens protein	myzap	0.56087	0.038403
ENSDARG00000075034	ribonucleoprotein, PTB-binding 2	raver2	-1.2787	0.023267
ENSDARG00000075164	myosin, light chain kinase 5	mylk5	0.46847	0.043871
ENSDARG00000075206	si:dkey-100n19.2	si:dkey-100n19.2	-1.3024	0.014419
ENSDARG00000075284	KAT8 regulatory NSL complex subunit 1-like	kansl1l	-1.0438	0.041173
ENSDARG00000075295	tubby like protein 1a	tulp1a	-1.3466	0.016861
ENSDARG00000075301	gonadal somatic cell derived factor	gsdf	-1.8289	0.0010955
ENSDARG00000075422	mitochondrial ribosomal protein L49	MRPL49	-0.59142	0.049648
ENSDARG00000075504	si:dkey-40c23.2	si:dkey-40c23.2	0.77849	0.034515
ENSDARG00000075513	coiled-coil domain containing 136b	ccdc136b	-1.4829	0.0077174
ENSDARG00000075621	baculoviral IAP repeat containing 5a	birc5a	-0.94232	0.043577
ENSDARG00000075632	RAD9 checkpoint clamp component B	rad9b	-2.008	0.00035399
ENSDARG00000075700	zinc finger, SWIM-type containing 2	zswim2	-1.4541	0.0069078
ENSDARG00000075714	si:dkey-27p23.3	si:dkey-27p23.3	-1.7004	0.0018406
ENSDARG00000075726	dehydrogenase/reductase (SDR family) member 7B	dhrs7b	0.57409	0.049327
ENSDARG00000075735	CXXC finger protein 5b	cxxc5b	0.97223	0.00017757
ENSDARG00000075752	myosin XVIIIAa	myo18aa	0.77681	0.046292
ENSDARG00000075759	sterile alpha motif domain containing 4A	samd4a	-0.89723	0.02358
ENSDARG00000075825	DLEC1, cilia and flagella associated protein	dlec1	-1.1753	0.035411
ENSDARG00000075909	solute carrier family 35, member F3a	slc35f3a	-1.3035	0.019516
ENSDARG00000075964	pleckstrin homology domain containing, family G (with RhoGef domain) member 4	plekhg4	-1.3862	0.0079581
ENSDARG00000076001	phosphatidylinositol-4-phosphate 5-kinase, type I, gamma a	pip5k1ca	-1.3619	0.014855
ENSDARG00000076011	si:ch211-149b19.3	si:ch211-149b19.3	-0.88926	0.043219
ENSDARG00000076122	si:ch211-160b11.4	si:ch211-160b11.4	1.1706	0.029385
ENSDARG00000076153	Leber congenital amaurosis 5	lca5	-1.0226	0.031163
ENSDARG00000076225	threonine aldolase 1	tha1	0.6541	0.017076
ENSDARG00000076280	protein phosphatase 1, regulatory (inhibitor) subunit 1B	ppp1r1b	0.60889	0.012066
ENSDARG00000076402	si:ch211-196f2.7	NAT16 (1 of many)	1.1161	0.026555
ENSDARG00000076520	v-maf avian musculoaponeurotic fibrosarcoma oncogene homolog b (paralog b)	mafb	-1.0201	0.0076687
ENSDARG00000076532	si:ch211-222l21.1	si:ch211-222l21.1	-0.90529	0.0369
ENSDARG00000076534	si:ch211-14a17.10	si:ch211-14a17.10	-1.1551	0.035785
ENSDARG00000076539	sc:d156	sc:d156	1.461	0.0072933
ENSDARG00000076557	bicaudal C homolog 2	bicc2	-1.3306	0.011867
ENSDARG00000076609	si:ch211-199g17.9	si:ch211-199g17.9	-1.2543	0.021982
ENSDARG00000076685	WNT1 inducible signaling pathway protein 1b	wisp1b	-1.2667	0.024611
ENSDARG00000076694	si:dkey-145c18.2	NAMPT (1 of many)	-0.99032	0.046311
ENSDARG00000076735	si:dkey-193c22.2	si:dkey-193c22.2	1.0225	0.020406
ENSDARG00000076745	zgc:193811	zgc:193811	-1.3219	0.012194
ENSDARG00000076960	progestin and adipoQ receptor family member IVa	paqr4a	-1.1214	0.045866
ENSDARG00000077035	Pim proto-oncogene, serine/threonine kinase, related 177	pimr177	-1.1336	0.036622
ENSDARG00000077073	tetratricopeptide repeat, ankyrin repeat and coiled-coil containing 1a	tanc1a	0.74805	0.035986
ENSDARG00000077176	zgc:174888	zgc:174888	1.0326	0.0020114
ENSDARG00000077179	coiled-coil domain containing 83	ccdc83	-1.4822	0.0070209
ENSDARG00000077180	solute carrier family 37 (glucose-6-phosphate transporter), member 4b	slc37a4b	-1.0794	0.040211
ENSDARG00000077201	myosin VIIBb	myo7bb	1.2217	0.025431
ENSDARG00000077202	molybdenum cofactor synthesis 2	mocs2	0.84721	0.0011868
ENSDARG00000077217	zgc:162184	zgc:162184	1.0859	0.016758
ENSDARG00000077387	t-complex-associated-testis-expressed 1	tcte1	-2.003	0.00038024
ENSDARG00000077409	chibby homolog 1 (Drosophila)	cby1	-1.1345	0.026837
ENSDARG00000077523	tudor domain containing 7 b	tdrd7b	0.97461	0.015435
ENSDARG00000077559	nuclear receptor coactivator 7-like	LO017815.1	1.0692	0.040263
ENSDARG00000077567	angel homolog 1 (Drosophila)	angel1	-1.0771	0.036428
ENSDARG00000077666	ecotropic viral integration site 5a	evi5a	0.81597	0.014328
ENSDARG00000077737	splA/ryanodine receptor domain and SOCS box containing 3a	spsb3a	0.62711	0.022678
ENSDARG00000077900	si:ch211-141o9.10	si:ch211-141o9.10	-1.4471	0.0084181
ENSDARG00000077928	coiled-coil domain containing 173	ccdc173	-1.8182	0.0012379
ENSDARG00000077962	glycolipid transfer protein b	gltpb	-1.1732	0.024016
ENSDARG00000077979	transmembrane protein 26a	tmem26a	1.4788	0.00070955
ENSDARG00000078060	synaptotagmin VIIb	syt7b	-1.0822	0.044141
ENSDARG00000078101	NLR family CARD domain containing 9	nlrc9	1.6207	0.00031343
ENSDARG00000078102	pleckstrin and Sec7 domain containing a	psda	-1.0879	0.048046
ENSDARG00000078205	chemokine (C-C motif) ligand 34b, duplicate 9	ccl34b.9	-1.3441	0.016133
ENSDARG00000078310	cat eye syndrome chromosome region, candidate 2	cecr2	-0.95874	0.028591
ENSDARG00000078335	angiomotin	amot	0.81253	0.020877
ENSDARG00000078349	zmp:0000000845	zmp:0000000845	1.4931	0.0076804
ENSDARG00000078366	roundabout, axon guidance receptor, homolog 2 (Drosophila)	robo2	1.0397	0.041037
ENSDARG00000078512	acetyl-CoA carboxylase alpha	acaca	-1.44	0.0020835
ENSDARG00000078567	LON peptidase N-terminal domain and ring finger 1, like	lonrf1l	-0.78409	0.03074
ENSDARG00000078676	myelin regulatory factor	myrf	-1.2216	0.020734
ENSDARG00000078731	si:dkey-85k7.12	si:dkey-85k7.12	1.4126	0.0059147
ENSDARG00000078975	immunoglobulin light 1 constant 3	igl1c3	-1.1577	0.039132
ENSDARG00000078995	testis expressed 11	tex11	-1.1827	0.028507
ENSDARG00000079043	si:dkeyp-75b4.10	si:dkeyp-75b4.10	-1.5192	0.0039412
ENSDARG00000079071	junctional adhesion molecule 2b	jam2b	-1.263	0.022525
ENSDARG00000079198	ubiquitin specific peptidase 13	usp13	-1.2948	0.011248
ENSDARG00000079305	hemoglobin alpha embryonic-3	hbae3	-1.3038	0.017193
ENSDARG00000079308	torsin family 3, member A	tor3a	-0.95416	0.0086561
ENSDARG00000079373	FOS-like antigen 1b	fosl1b	-1.4379	0.0088802
ENSDARG00000079397	ceramide kinase-like	cerkl	-1.5545	0.0038441
ENSDARG00000079452	RNA binding motif protein 46	rbm46	-1.2821	0.021247
ENSDARG00000079618	salt-inducible kinase 2a	sik2a	1.0838	0.043961
ENSDARG00000079670	leucine rich repeat containing 7	lrrc7	-1.4954	0.0079654
ENSDARG00000079705	si:ch211-152p11.4	si:ch211-152p11.4	-1.2048	0.0041843
ENSDARG00000079907	prostaglandin E receptor 4 (subtype EP4) c	ptger4c	1.0272	0.047138
ENSDARG00000079925	NA	AL954695.2	-1.0903	0.038826
ENSDARG00000079977	Nance-Horan syndrome b (congenital cataracts and dental anomalies)	nhsb	-1.4821	0.008535
ENSDARG00000079979	family with sequence similarity 89, member A	fam89a	0.93357	0.047037
ENSDARG00000079980	si:ch211-202h22.9	si:ch211-202h22.9	1.2244	0.028585
ENSDARG00000079983	ATP/GTP binding protein-like 2	agbl2	-1.3918	0.01342
ENSDARG00000079997	si:zfos-223e1.2	si:zfos-223e1.2	-1.1728	0.032437
ENSDARG00000080152	dre-mir-29b-1	dre-mir-29b-1	-1.143	0.040729
ENSDARG00000080188	NA	RF00571	-1.8619	0.00095516
ENSDARG00000082753	NA	NC_002333.17	0.8977	0.043666
ENSDARG00000083189	Rho GTPase activating protein 19	arhgap19	-1.4166	0.011435
ENSDARG00000086457	tumor necrosis factor, alpha-induced protein 8-like 1	tnfaip8l1	0.91903	0.00010817
ENSDARG00000086484	F-box and WD repeat domain containing 10	fbxw10	-1.4094	0.012044
ENSDARG00000086490	si:dkey-92f12.2	si:dkey-92f12.2	-0.98254	0.042178
ENSDARG00000086571	potassium voltage-gated channel, shaker-related subfamily, member 7	kcna7	-1.9971	0.00039328
ENSDARG00000086585	neuregulin 2b	nrg2b	-1.1236	0.045655
ENSDARG00000086762	gasdermin Ea	gsdmea	-1.0144	0.044667
ENSDARG00000087013	cubilin (intrinsic factor-cobalamin receptor)	cubn	1.5231	0.0048482
ENSDARG00000087191	WD repeat domain 93	wdr93	-1.0025	0.042383
ENSDARG00000087352	dynein, axonemal, heavy chain 2	dnah2	-1.7411	0.0020066
ENSDARG00000087424	si:dkey-187j14.6	si:dkey-187j14.6	-1.7326	0.001954
ENSDARG00000087616	microtubule-associated protein tau b	maptb	-1.0384	0.039018
ENSDARG00000087657	coiled-coil domain containing 57	ccdc57	-1.1316	0.036077
ENSDARG00000087788	si:ch211-22k7.9	si:ch211-22k7.9	0.83001	0.01015
ENSDARG00000087867	proton myo-inositol cotransporter-like	CABZ01043955.1	1.3867	0.012899
ENSDARG00000087893	ring finger protein 216	rnf216	-0.43085	0.018088
ENSDARG00000087911	proteasome activator subunit 4a	psme4a	-1.3545	0.0015799
ENSDARG00000088140	hydroxysteroid (17-beta) dehydrogenase 7	hsd17b7	-1.0018	0.043061
ENSDARG00000088157	SPARC related modular calcium binding 2	smoc2	-1.1137	0.030899
ENSDARG00000088178	tumor protein p53 inducible nuclear protein 2	tp53inp2	-1.2129	0.029623
ENSDARG00000088251	galectin 17	lgals17	1.0978	0.046179
ENSDARG00000088263	zgc:174356	zgc:174356	1.2182	0.026825
ENSDARG00000088466	thioredoxin related transmembrane protein 3b	tmx3b	0.70043	0.046918
ENSDARG00000088524	acyl-CoA thioesterase 17	acot17	-1.2889	0.021332
ENSDARG00000088643	legumain-like	CU855711.1	-1.5846	0.0049317
ENSDARG00000088693	DC-STAMP domain containing 2	dcst2	-1.1196	0.034241
ENSDARG00000088805	nestin	nes	-1.3703	0.01506
ENSDARG00000088895	si:dkeyp-98a7.7	si:dkeyp-98a7.7	1.5311	0.006419
ENSDARG00000089107	MLX interacting protein like	mlxipl	1.1622	0.0033176
ENSDARG00000089112	zmp:0000000951	zmp:0000000951	-1.1578	0.035172
ENSDARG00000089320	coiled-coil domain containing 175	ccdc175	-1.599	0.0033798
ENSDARG00000089368	HOP homeobox	hopx	-0.77112	0.020171
ENSDARG00000089507	UDP glucuronosyltransferase 1 family, polypeptide B5	ugt1b5	0.84743	0.013582
ENSDARG00000089570	coiled-coil domain containing 169	ccdc169	-1.5711	0.0044728
ENSDARG00000089578	X-ray radiation resistance associated 1	xrra1	-1.7042	0.0023239
ENSDARG00000089643	melanoma cell adhesion molecule a	mcama	-1.1205	0.042775
ENSDARG00000089765	si:ch211-286b5.4	si:ch211-286b5.4	1.1467	0.04186
ENSDARG00000089824	lysophosphatidic acid receptor 4	lpar4	-1.4321	0.010879
ENSDARG00000089878	neural precursor cell expressed, developmentally down-regulated 9	nedd9	-0.87804	0.035036
ENSDARG00000089914	clathrin interactor 1b	clint1b	-0.58788	0.030759
ENSDARG00000089919	si:ch211-161h7.8	si:ch211-161h7.8	1.144	0.042193
ENSDARG00000089920	muscular LMNA-interacting protein	mlip	-1.1724	0.036939
ENSDARG00000089947	NA	BX005085.1	0.89572	0.012393
ENSDARG00000089952	si:ch211-147k9.8	si:ch211-147k9.8	-1.525	0.0051721
ENSDARG00000089959	NA	CR388164.1	-1.1631	0.023525
ENSDARG00000090185	si:dkeyp-73b11.8	si:dkeyp-73b11.8	1.1351	0.043464
ENSDARG00000090368	dre-mir-132-2	dre-mir-132-2	-1.0442	0.049418
ENSDARG00000090600	si:ch211-213a13.1	si:ch211-213a13.1	0.96	0.0075584
ENSDARG00000090624	adhesion G protein-coupled receptor L3	ADGRL3	-1.0662	0.047205
ENSDARG00000090664	minamoto	moto	-1.4341	0.0094674
ENSDARG00000090670	si:dkey-201i6.8	si:dkey-201i6.8	-1.4959	0.0060768
ENSDARG00000090767	si:ch211-136m16.8	si:ch211-136m16.8	-0.92114	0.0082724
ENSDARG00000090814	si:dkey-18a10.3	si:dkey-18a10.3	-1.4466	0.0072172
ENSDARG00000091131	cryptochrome circadian regulator 1bb	cry1bb	0.99176	0.011309
ENSDARG00000091221	tetratricopeptide repeat domain 34	ttc34	-1.0509	0.036972
ENSDARG00000091222	si:dkey-190l8.2	si:dkey-190l8.2	-1.0063	0.041412
ENSDARG00000091232	potassium inwardly-rectifying channel, subfamily J, member 1a, tandem duplicate 1	kcnj1a.1	-1.8521	0.00095886
ENSDARG00000091548	StAR-related lipid transfer (START) domain containing 9	stard9	0.6176	0.037935
ENSDARG00000091762	zinc finger and BTB domain containing 40	zbtb40	-0.60203	0.047885
ENSDARG00000091887	si:ch211-222m2.1	BX005355.1	1.3354	0.017202
ENSDARG00000091916	UDP glucuronosyltransferase 5 family, polypeptide B4	ugt5b4	-0.9671	0.015301
ENSDARG00000091918	NA	BX548073.1	-1.3458	0.013635
ENSDARG00000092022	si:dkey-256e7.8	si:dkey-256e7.8	-1.5082	0.0074592
ENSDARG00000092044	si:dkey-22f5.9	si:dkey-22f5.9	-1.0009	0.01564
ENSDARG00000092169	si:dkey-250k15.4	si:dkey-250k15.4	-1.4224	0.0089753
ENSDARG00000092222	wu:fb64b08	wu:fb64b08	-1.1477	0.03395
ENSDARG00000092275	si:dkey-234d14.2	si:dkey-234d14.2	-1.4286	0.0059475
ENSDARG00000092354	si:ch211-284e13.6	si:ch211-284e13.6	1.3548	0.00024688
ENSDARG00000092402	NA	BX569787.1	1.1102	0.0064229
ENSDARG00000092456	si:ch211-188i4.4	BX284635.1	-1.1599	0.026657
ENSDARG00000092460	kinesin family-like	kifl	1.3808	0.013673
ENSDARG00000092489	si:ch73-103b9.2	si:ch73-103b9.2	-1.6236	0.0037448
ENSDARG00000092501	si:dkey-80c24.5	si:dkey-80c24.5	-1.3832	0.010026
ENSDARG00000092507	zinc finger protein 1013	znf1013	0.96653	0.042062
ENSDARG00000092636	si:ch211-260c23.1	AL935295.1	0.98232	0.0045695
ENSDARG00000092651	si:dkey-57a22.11	si:dkey-57a22.11	-1.5719	0.0045185
ENSDARG00000092711	uncharacterized LOC797383	BX571681.2	-1.1145	0.033689
ENSDARG00000092745	finTRIM family, member 37	ftr37	-1.1838	0.018847
ENSDARG00000092870	NA	BX936337.1	0.82512	0.04167
ENSDARG00000092887	si:dkeyp-46h3.3	si:dkeyp-46h3.3	2.029	0.00030039
ENSDARG00000092889	zgc:194246	zgc:194246	-1.2242	0.028598
ENSDARG00000092920	si:ch211-106h4.12	si:ch211-106h4.12	-1.1204	0.046819
ENSDARG00000092956	si:dkeyp-27c8.1	si:dkeyp-27c8.1	-0.98376	0.047266
ENSDARG00000093078	phospholipid scramblase 3a	plscr3a	1.5199	0.0070002
ENSDARG00000093247	NA	BX537358.1	-1.1204	0.043971
ENSDARG00000093267	cyclic nucleotide-gated potassium channel	cngk	-1.2228	0.018665
ENSDARG00000093282	NA	CR786582.1	-1.154	0.033758
ENSDARG00000093367	si:ch1073-272j17.3	si:ch1073-272j17.3	-1.3583	0.010091
ENSDARG00000093443	uncharacterized LOC110438071	BX323559.2	1.0765	0.041322
ENSDARG00000093532	si:dkey-230i18.2	si:dkey-230i18.2	1.7531	0.0015787
ENSDARG00000093583	NA	FP236157.1	0.79242	0.0059028
ENSDARG00000093660	si:dkey-6f10.3	si:dkey-6f10.3	-1.3224	0.017426
ENSDARG00000093723	si:ch211-10e2.1	rnf212b	-1.3205	0.018039
ENSDARG00000093734	si:ch211-209a2.2	si:ch211-209a2.2	-1.6021	0.0034888
ENSDARG00000093781	leucine-rich repeats and IQ motif containing 1	lrriq1	-2.2131	8.52e-05
ENSDARG00000093863	si:dkey-248f6.3	si:dkey-248f6.3	-1.7658	0.0015002
ENSDARG00000093964	si:ch211-250k18.6	si:ch211-250k18.6	1.8367	0.00086566
ENSDARG00000094016	si:ch211-130h14.4	si:ch211-130h14.4	-1.2462	0.018655
ENSDARG00000094146	Pim proto-oncogene, serine/threonine kinase, related 134	pimr134	-1.1649	0.026228
ENSDARG00000094149	NA	BX323875.1	1.2217	0.028806
ENSDARG00000094176	cyclin-dependent kinase inhibitor 2D (p19, inhibits CDK4)	cdkn2d	-1.7512	0.0014985
ENSDARG00000094224	si:dkey-219e20.2	si:dkey-219e20.2	-1.122	0.035748
ENSDARG00000094272	mitogen-activated protein kinase kinase kinase 19	map3k19	1.2587	0.02291
ENSDARG00000094327	si:dkey-205k8.5	SPATA1	1.2507	0.01954
ENSDARG00000094557	nuclear protein 1b	nupr1b	-0.94759	0.011146
ENSDARG00000094577	CDC42 small effector 2	cdc42se2	-1.1881	0.034666
ENSDARG00000094627	si:dkey-148f10.4	si:dkey-148f10.4	-1.0284	0.046364
ENSDARG00000094685	si:dkey-267j14.7	si:dkey-267j14.7	-1.3278	0.011736
ENSDARG00000094760	si:dkey-125i10.3	si:dkey-125i10.3	-1.1711	0.015477
ENSDARG00000094920	NA	CR936403.1	-1.1967	0.029864
ENSDARG00000094965	nuclear factor, interleukin 3 regulated, member 5	nfil3-5	1.578	0.00068979
ENSDARG00000095001	si:dkey-194e6.2	si:dkey-194e6.2	-1.0835	0.033871
ENSDARG00000095067	tandem C2 domains, nuclear	TC2N	1.1025	0.037244
ENSDARG00000095112	NA	BX640512.2	-1.1713	0.032043
ENSDARG00000095142	si:ch211-208h16.4	si:ch211-208h16.4	0.75045	0.015804
ENSDARG00000095314	si:dkey-19p15.4	HTRA2 (1 of many)	1.5977	0.0042979
ENSDARG00000095360	si:ch211-213b8.4	si:ch211-213b8.4	1.5965	0.003968
ENSDARG00000095369	zgc:112966	zgc:112966	-1.3494	0.0045282
ENSDARG00000095410	si:ch211-285c6.4	si:ch211-285c6.4	1.3218	0.016283
ENSDARG00000095424	si:ch211-133n4.7	si:ch211-133n4.7	1.3349	0.016954
ENSDARG00000095457	si:ch211-147d7.5	si:ch211-147d7.5	-1.0947	0.045882
ENSDARG00000095461	Pim proto-oncogene, serine/threonine kinase, related 171	pimr171	-0.93951	0.0084497
ENSDARG00000095640	si:ch1073-15f19.2	si:ch1073-15f19.2	1.1778	0.010565
ENSDARG00000095724	si:ch211-196c10.15	si:ch211-196c10.15	-0.72135	0.031112
ENSDARG00000095734	Pim proto-oncogene, serine/threonine kinase, related 186	pimr186	-1.1849	0.035487
ENSDARG00000095767	iodothyronine deiodinase 3b	dio3b	-0.97983	0.044574
ENSDARG00000095772	si:dkey-11o1.2	si:dkey-11o1.2	1.1473	0.027899
ENSDARG00000095840	NA	CU929426.1	-1.1613	0.038224
ENSDARG00000095843	collagen type XXIV alpha 1	col24a1	-1.2268	0.0027777
ENSDARG00000095934	si:dkey-151m22.8	si:dkey-151m22.8	-1.4476	0.0074751
ENSDARG00000095941	NA	CT573247.1	0.93127	0.017362
ENSDARG00000096009	NA	BX901962.1	1.2251	0.023665
ENSDARG00000096081	si:ch211-103e16.5	LRRC56	-1.1556	0.024472
ENSDARG00000096091	si:dkey-29j8.3	BX927253.2	-1.4233	0.011455
ENSDARG00000096110	zgc:123278	zgc:123278	1.1579	0.036057
ENSDARG00000096172	zinc finger protein 1113	znf1113	1.04	0.033993
ENSDARG00000096233	si:dkey-260c8.6	si:dkey-260c8.6	0.81529	0.043531
ENSDARG00000096247	NA	CU633478.1	-1.3226	0.018086
ENSDARG00000096317	NA	CU571254.1	1.4431	0.0099739
ENSDARG00000096423	Pim proto-oncogene, serine/threonine kinase, related 205	pimr205	-1.3139	0.01271
ENSDARG00000096502	NA	BX088688.1	1.0367	0.013701
ENSDARG00000096514	si:ch211-286b5.2	si:ch211-286b5.2	-1.1087	0.031851
ENSDARG00000096577	adhesion G protein-coupled receptor E9	adgre9	-1.5742	0.003963
ENSDARG00000096626	NA	CU914144.1	-0.87179	0.040939
ENSDARG00000096663	si:dkey-249p7.4	si:dkey-249p7.4	-1.9469	0.00050076
ENSDARG00000096667	hemogen	hemgn	0.54878	0.03844
ENSDARG00000096690	NA	CR376838.1	-1.101	0.030465
ENSDARG00000096696	si:ch211-225b10.1	CR932360.1	1.3152	0.0053309
ENSDARG00000096703	si:dkey-1h6.8	si:dkey-1h6.8	-1.1943	0.033138
ENSDARG00000096736	NA	CR749163.2	-1.1908	0.030008
ENSDARG00000096739	si:dkey-219e21.2	si:dkey-219e21.2	1.2943	0.021661
ENSDARG00000096777	si:ch73-81k8.2	si:ch73-81k8.2	-1.3228	0.013018
ENSDARG00000096809	si:ch211-168b3.2	si:ch211-168b3.2	1.542	0.005806
ENSDARG00000096849	si:dkey-16p21.8	si:dkey-16p21.8	-0.93068	0.012816
ENSDARG00000096883	NA	CU638693.1	-1.0587	0.046253
ENSDARG00000096897	si:dkey-90a13.10	si:dkey-90a13.10	-1.4752	0.0088658
ENSDARG00000096917	si:ch211-227m13.1	si:ch211-227m13.1	-1.098	0.002987
ENSDARG00000096967	NA	CR383662.5	-1.1959	0.031226
ENSDARG00000096990	si:ch1073-340i21.2	si:ch1073-340i21.2	1.5531	0.0057963
ENSDARG00000097071	si:ch211-66i15.4	si:ch211-66i15.4	-2.0599	0.0002465
ENSDARG00000097082	im:7152348	im:7152348	-1.2817	0.0061768
ENSDARG00000097108	NA	BX649442.2	1.1706	0.037686
ENSDARG00000097163	NA	CR385035.1	-1.1755	0.01858
ENSDARG00000097193	si:dkey-28n18.9	si:dkey-28n18.9	1.9059	0.00069446
ENSDARG00000097203	si:ch211-176l24.4	si:ch211-176l24.4	-1.1107	0.015376
ENSDARG00000097205	unc-51 like autophagy activating kinase 2	ulk2	-0.85415	0.035003
ENSDARG00000097222	NA	CR854827.1	0.96478	0.043571
ENSDARG00000097266	si:ch211-229g11.5	AL954322.3	0.95741	0.0026605
ENSDARG00000097269	si:ch211-222n22.1	si:ch211-222n22.1	1.5273	0.0015296
ENSDARG00000097277	NA	CR381689.1	-1.2451	0.020932
ENSDARG00000097341	NA	CR847994.1	-0.92153	0.0094456
ENSDARG00000097518	NA	BX537110.1	1.1035	0.048912
ENSDARG00000097573	si:ch211-107e6.5	si:ch211-107e6.5	-1.3446	0.013412
ENSDARG00000097679	finTRIM family, member 90	ftr90	1.0569	0.036664
ENSDARG00000097683	spectrin, beta, non-erythrocytic 5	sptbn5	2.0447	0.00020498
ENSDARG00000097698	si:dkey-117a8.4	si:dkey-117a8.4	-1.2599	0.024112
ENSDARG00000097765	si:ch211-198p11.6	BX537342.1	-0.9644	0.026418
ENSDARG00000097767	NA	BX000438.1	1.1042	0.044623
ENSDARG00000097773	NA	CR391910.3	1.1868	0.025934
ENSDARG00000097782	si:dkey-42l23.4	si:dkey-42l23.4	-1.0733	0.049353
ENSDARG00000097798	NA	CU929037.3	-1.1368	0.043241
ENSDARG00000097799	zgc:194207	zgc:194207	0.88667	0.024106
ENSDARG00000097816	si:dkey-117a8.1	si:dkey-117a8.1	-1.3843	0.013544
ENSDARG00000097941	si:ch211-207d10.2	si:ch211-207d10.2	1.0279	0.042025
ENSDARG00000097963	uncharacterized LOC110440105	CR589875.2	-1.1228	0.032428
ENSDARG00000097973	si:ch1073-190k2.1	si:ch1073-190k2.1	1.5358	0.0060584
ENSDARG00000098082	NA	CU459093.1	-1.1323	0.029232
ENSDARG00000098099	zgc:64065	zgc:64065	-1.0744	0.01249
ENSDARG00000098113	WSC domain containing 1a	WSCD1	-1.1267	0.029036
ENSDARG00000098133	si:ch211-281k19.2	si:ch211-281k19.2	-1.5935	0.0042798
ENSDARG00000098140	ankyrin repeat domain 13 family, member D	ankrd13d	-1.062	0.018829
ENSDARG00000098223	NA	AL773558.1	1.0406	0.0056336
ENSDARG00000098228	thyroid hormone receptor associated protein 3b	thrap3b	0.46736	0.036566
ENSDARG00000098260	si:dkeyp-85h7.1	si:dkeyp-85h7.1	-1.0705	0.034732
ENSDARG00000098295	ephrin-A3b	efna3b	1.193	0.027624
ENSDARG00000098330	sperm flagellar 2	spef2	-1.1106	0.041363
ENSDARG00000098342	NA	CABZ01065679.1	-1.2205	0.023952
ENSDARG00000098350	MAX dimerization protein 3	mxd3	0.89216	0.027311
ENSDARG00000098383	si:dkey-14o6.1	si:dkey-14o6.1	1.0088	0.032472
ENSDARG00000098386	CTP synthase 1b	ctps1b	-0.80527	0.00339
ENSDARG00000098445	si:ch211-1o7.2	si:ch211-1o7.2	-1.6098	0.0039215
ENSDARG00000098453	pantothenate kinase 4	pank4	0.50728	0.027878
ENSDARG00000098460	chemokine (C-C motif) ligand 39, duplicate 5	ccl39.5	1.0501	0.042697
ENSDARG00000098537	spermatogenesis associated 22	spata22	-1.2458	0.0035618
ENSDARG00000098653	NA	BX957252.1	-1.1648	0.025782
ENSDARG00000098662	si:ch73-359m17.9	si:ch73-359m17.9	-1.1851	0.019225
ENSDARG00000098738	sodium channel, voltage-gated, type IV, alpha, a	scn4aa	-1.2193	0.021693
ENSDARG00000098777	crystallin beta-gamma domain containing 1, like	CU693379.1	1.2979	0.00091702
ENSDARG00000098838	short chain dehydrogenase/reductase family 42E, member 1	sdr42e1	-0.76651	0.0047465
ENSDARG00000098880	piccolo presynaptic cytomatrix protein b	pclob	-1.3324	0.017783
ENSDARG00000099001	NA	CR847947.1	-1.0645	0.047644
ENSDARG00000099047	NA	BX323797.1	-1.182	0.022274
ENSDARG00000099098	glycoprotein-N-acetylgalactosamine 3-beta-galactosyltransferase 1-like	LO017849.1	1.0968	0.049764
ENSDARG00000099159	si:ch211-186j3.3	si:ch211-186j3.3	-1.542	0.0060255
ENSDARG00000099161	dynein axonemal assembly factor 4	dnaaf4	-1.4983	0.0074756
ENSDARG00000099235	hook microtubule-tethering protein 2	hook2	-0.7905	0.040894
ENSDARG00000099327	zgc:174944	zgc:174944	-1.576	0.0046445
ENSDARG00000099485	meiosis 1 associated protein	m1ap	-1.5156	0.0065918
ENSDARG00000099509	bloodthirsty-related gene family, member 23	btr23	0.90329	0.043593
ENSDARG00000099514	zgc:112234	zgc:112234	-1.9397	0.00048177
ENSDARG00000099519	zgc:66475	zgc:66475	-0.49994	0.022098
ENSDARG00000099531	Pim proto-oncogene, serine/threonine kinase, related 58	pimr58	-1.0806	0.048444
ENSDARG00000099555	forkhead box O1 a	foxo1a	-0.99969	0.00035048
ENSDARG00000099586	gametocyte-specific factor 1-like	CR382383.2	-1.6401	0.0036144
ENSDARG00000099600	si:dkey-93h22.7	si:dkey-93h22.7	-0.69914	0.038304
ENSDARG00000099621	si:ch211-69b22.5	si:ch211-69b22.5	-1.2837	0.014059
ENSDARG00000099635	A kinase (PRKA) anchor protein 8-like	akap8l	0.34959	0.028734
ENSDARG00000099689	serine peptidase inhibitor, Kazal type 2, tandem duplicate 3	spink2.3	-1.5275	0.0067307
ENSDARG00000099791	pyruvate dehydrogenase kinase, isozyme 3b	pdk3b	-1.3748	0.012191
ENSDARG00000099803	phosphatidylinositol-4-phosphate 3-kinase catalytic subunit type 2 gamma	pik3c2g	0.98601	0.011354
ENSDARG00000099825	zgc:174944	zgc:174944	1.43	0.0080386
ENSDARG00000099844	guanine nucleotide binding protein (G protein), alpha z polypeptide	GNAZ	-1.3306	0.0084824
ENSDARG00000099845	zgc:174275	zgc:174275	-1.1875	0.022058
ENSDARG00000099930	collagen, type XXVII, alpha 1b	col27a1b	-1.0621	0.016636
ENSDARG00000099954	pleckstrin homology domain containing, family M (with RUN domain) member 1	plekhm1	-0.79734	0.040497
ENSDARG00000099980	BPI fold containing family C, like	bpifcl	-0.97079	0.04232
ENSDARG00000100003	glutamate-ammonia ligase (glutamine synthase) b	glulb	-0.84876	0.026406
ENSDARG00000100019	Rho GTPase activating protein 11A	arhgap11a	-0.83382	0.035498
ENSDARG00000100021	HRAS-like suppressor	hrasls	1.2003	0.033179
ENSDARG00000100061	si:dkey-16p6.1	si:dkey-16p6.1	1.0558	0.011762
ENSDARG00000100088	zmp:0000001114	zmp:0000001114	0.84331	0.041477
ENSDARG00000100110	si:ch211-237a4.2	si:ch211-237a4.2	1.0555	0.042822
ENSDARG00000100115	dynein, axonemal, heavy chain 1	dnah1	-2.1004	0.00018215
ENSDARG00000100231	coiled-coil domain containing 135	ccdc135	-1.2694	0.023723
ENSDARG00000100240	uncharacterized LOC101884521	CT737123.1	-0.97971	0.041025
ENSDARG00000100251	si:ch211-152c8.2	si:ch211-152c8.2	-0.8728	0.025263
ENSDARG00000100261	si:ch1073-266p11.2	si:ch1073-266p11.2	-1.2826	0.019996
ENSDARG00000100292	family with sequence similarity 166, member B	fam166b	-1.8885	0.00078826
ENSDARG00000100321	NA	BX248331.1	-1.7439	0.0016736
ENSDARG00000100514	cilia and flagella associated protein 20	cfap20	-0.78287	0.04593
ENSDARG00000100524	ATP-binding cassette, sub-family A (ABC1), member 3b	abca3b	0.53619	0.00926
ENSDARG00000100573	cytoskeleton associated protein 2-like	ckap2l	-1.1489	0.036494
ENSDARG00000100636	RNA binding motif protein 12	rbm12	0.50774	0.022469
ENSDARG00000100660	si:ch73-252i11.1	si:ch73-252i11.1	0.78262	0.02779
ENSDARG00000100835	si:ch211-117l17.5	RGS13 (1 of many)	-1.334	0.0081453
ENSDARG00000100946	si:ch211-212k18.9	si:ch211-212k18.9	0.96202	0.018065
ENSDARG00000100955	serine/threonine kinase 24a (STE20 homolog, yeast)	stk24a	1.4226	0.011596
ENSDARG00000100960	si:ch211-155m12.5	si:ch211-155m12.5	-1.9131	0.00068839
ENSDARG00000101030	si:ch73-158p21.3	si:ch73-158p21.3	-1.0894	0.019942
ENSDARG00000101041	chemokine (C-C motif) ligand 39, duplicate 1	ccl39.1	-1.165	0.035041
ENSDARG00000101051	cathepsin Bb	ctsbb	1.2039	0.019343
ENSDARG00000101067	si:ch73-194c23.1	si:ch73-194c23.1	-1.6364	0.0033609
ENSDARG00000101077	secretin receptor	sctr	-1.2287	0.028077
ENSDARG00000101081	protein tyrosine phosphatase, receptor type, U, b	ptprub	-1.2976	0.020505
ENSDARG00000101095	copine IVa	cpne4a	-1.4346	0.010923
ENSDARG00000101235	coiled-coil domain containing 166	ccdc166	-1.5086	0.0053326
ENSDARG00000101275	si:dkey-117a16.1	BX936433.1	1.3032	0.0005402
ENSDARG00000101333	NA	AL928808.1	-1.2375	0.028057
ENSDARG00000101413	dual specificity phosphatase 7	dusp7	-0.50569	0.004693
ENSDARG00000101431	growth arrest-specific 8	gas8	-1.1933	0.020281
ENSDARG00000101446	si:dkey-46i9.1	si:dkey-46i9.1	-1.729	0.0019988
ENSDARG00000101450	si:ch211-215p11.3	si:ch211-215p11.3	1.6412	0.0026954
ENSDARG00000101455	si:ch211-284k5.2	si:ch211-284k5.2	-1.6002	0.0036679
ENSDARG00000101632	cytochrome P450, family 2, subfamily k, polypeptide 20	cyp2k20	1.2881	0.01097
ENSDARG00000101653	zgc:110171	zgc:110171	-1.3555	0.0061476
ENSDARG00000101670	kinetochore associated 1	kntc1	-1.0264	0.046687
ENSDARG00000101679	cilia and flagella associated protein 52	cfap52	-1.698	0.0021681
ENSDARG00000101697	si:dkey-30e9.7	si:dkey-30e9.7	-1.5403	0.0062478
ENSDARG00000101700	si:ch1073-181h11.1	si:ch1073-181h11.1	1.335	0.017005
ENSDARG00000101715	arylsulfatase G	arsg	1.0383	0.02342
ENSDARG00000101816	collagen, type V, alpha 3b	col5a3b	-1.3205	0.014136
ENSDARG00000101848	DPY30 domain containing 2	dydc2	-1.4565	0.0094633
ENSDARG00000101914	meteorin like, glial cell differentiation regulator a	metrnla	-0.72195	0.029282
ENSDARG00000101919	forkhead box J1a	foxj1a	-1.2545	0.018425
ENSDARG00000102055	hydroxyacyl-CoA dehydrogenase trifunctional multienzyme complex subunit beta	hadhb	0.64844	0.033417
ENSDARG00000102119	si:ch73-359m17.2	si:ch73-359m17.2	-1.2266	0.0074305
ENSDARG00000102138	forkhead box A1	foxa1	0.75897	0.019947
ENSDARG00000102218	si:dkey-31g6.4	si:dkey-31g6.4	-1.1146	0.042288
ENSDARG00000102271	si:dkey-203a12.2	si:dkey-203a12.2	-1.6285	0.0020623
ENSDARG00000102316	si:dkey-237m9.2	si:dkey-237m9.2	-1.1242	0.038038
ENSDARG00000102488	NA	FO704745.1	1.4708	0.0085243
ENSDARG00000102529	Pim proto-oncogene, serine/threonine kinase, related 182	pimr182	-1.1459	0.025659
ENSDARG00000102533	si:ch73-281i18.4	si:ch73-281i18.4	0.67922	0.039619
ENSDARG00000102580	ras-related protein Rab-39A-like	CU571310.1	1.2089	0.027011
ENSDARG00000102595	si:dkey-250k10.1	si:dkey-250k10.1	-1.2952	0.021534
ENSDARG00000102650	NA	BX248331.2	-1.7534	0.0011016
ENSDARG00000102703	NA	CR848025.2	1.0835	0.014756
ENSDARG00000102710	NA	CR848032.1	-1.1884	0.033176
ENSDARG00000102755	echinoderm microtubule associated protein like 6	EML6	-2.0099	0.0003629
ENSDARG00000102879	myelin transcription factor 1b	myt1b	-1.1268	0.029027
ENSDARG00000102899	cAMP responsive element modulator b	cremb	-1.4001	0.012683
ENSDARG00000102937	HSPA (heat shock 70kDa) binding protein, cytoplasmic cochaperone 1	hspbp1	-0.61879	0.039193
ENSDARG00000102977	calcium activated nucleotidase 1b	cant1b	0.84175	0.023344
ENSDARG00000103098	si:ch211-280a23.2	si:ch211-280a23.2	-1.2522	0.018689
ENSDARG00000103121	NA	AL953841.2	-1.2426	0.01821
ENSDARG00000103187	synaptonemal complex central element protein 2	syce2	-1.1329	0.023013
ENSDARG00000103194	NA	BX936433.2	1.1273	0.0028209
ENSDARG00000103235	major facilitator superfamily domain containing 8	mfsd8	0.36094	0.0018704
ENSDARG00000103260	si:ch211-57b15.1	si:ch211-57b15.1	1.4707	0.0077462
ENSDARG00000103277	cytochrome P450, family 24, subfamily A, polypeptide 1	cyp24a1	-1.4151	0.0087468
ENSDARG00000103306	si:dkey-27n6.9	BX927130.4	0.97913	0.017508
ENSDARG00000103348	si:dkey-176f19.7	si:dkey-176f19.7	-1.3823	0.007856
ENSDARG00000103409	ubiquitin-like with PHD and ring finger domains 1	uhrf1	-0.85595	0.011521
ENSDARG00000103434	NA	FP074902.1	1.3888	0.0081141
ENSDARG00000103456	cytochrome P450, family 2, subfamily AA, polypeptide 11	cyp2aa11	1.0991	0.022988
ENSDARG00000103457	spartin b	spartb	-1.4302	0.0032793
ENSDARG00000103492	si:ch73-111k22.3	si:ch73-111k22.3	-1.84	0.001016
ENSDARG00000103521	calcyphosine-like a	capsla	-1.9005	0.00074746
ENSDARG00000103545	Tctex1 domain containing 1	tctex1d1	-1.4069	0.010134
ENSDARG00000103555	si:ch211-8c17.4	si:ch211-8c17.4	-1.1505	0.041102
ENSDARG00000103575	si:dkeyp-104b3.1	si:dkeyp-104b3.1	-1.5688	0.0049984
ENSDARG00000103634	si:ch73-329n5.6	CU914622.2	1.3467	0.013777
ENSDARG00000103650	si:ch73-329n5.1	si:ch73-329n5.1	-1.4645	0.0090488
ENSDARG00000103699	protein tyrosine phosphatase, non-receptor type 13	ptpn13	0.64561	0.00014199
ENSDARG00000103732	proteolipid protein 1a	plp1a	-1.1403	0.042205
ENSDARG00000103754	abnormal spindle microtubule assembly	aspm	0.84686	0.0071249
ENSDARG00000103765	sperm-tail PG-rich repeat containing 1	stpg1	-1.7131	0.0023719
ENSDARG00000103766	cytochrome P450, family 2, subfamily AA, polypeptide 7	cyp2aa7	1.166	0.023993
ENSDARG00000103800	protein kinase, cAMP-dependent, regulatory, type I, beta	prkar1b	-1.1108	0.045879
ENSDARG00000103833	serine peptidase inhibitor, Kazal type 2, tandem duplicate 2	spink2.2	-1.5406	0.0057913
ENSDARG00000103866	novel immune-type receptor 3, related 1-like	nitr3r.1l	1.289	0.0076254
ENSDARG00000103868	E2F transcription factor 1	e2f1	-1.3623	0.015537
ENSDARG00000103910	Pim proto-oncogene, serine/threonine kinase, related 202	pimr202	-1.6212	0.0031141
ENSDARG00000103983	solute carrier family 30, member 10	slc30a10	1.3124	0.012189
ENSDARG00000103996	spindle apparatus coiled-coil protein 1	spdl1	-1.2961	0.0064804
ENSDARG00000104022	glucagon receptor a	gcgra	0.3907	0.038831
ENSDARG00000104035	tetratricopeptide repeat domain 16	ttc16	-1.6138	0.0031054
ENSDARG00000104043	guanine nucleotide binding protein (G protein), gamma 10	gng10	-1.4508	0.00067656
ENSDARG00000104054	MLX interacting protein like	mlxipl	1.0717	0.026516
ENSDARG00000104101	si:ch73-287m6.1	RIMBP2	-1.4676	0.0066483
ENSDARG00000104166	si:ch211-232d10.1	si:ch211-232d10.1	-2.1673	7.07e-05
ENSDARG00000104214	MAP7 domain-containing protein 1-like	CR381540.3	1.0062	0.020401
ENSDARG00000104267	periostin, osteoblast specific factor b	postnb	-1.1008	0.031012
ENSDARG00000104274	si:ch211-204a13.2	si:ch211-204a13.2	-1.1151	0.03153
ENSDARG00000104295	Rho GTPase activating protein 21a	arhgap21a	-1.1167	0.044381
ENSDARG00000104311	Scm polycomb group protein homolog 1	scmh1	-0.83285	0.0061253
ENSDARG00000104361	BarH-like homeobox 2	barhl2	-1.0615	0.0476
ENSDARG00000104388	stromal antigen 3	stag3	-1.0762	0.043378
ENSDARG00000104625	Pim proto-oncogene, serine/threonine kinase, related 168	pimr168	-0.93349	0.032779
ENSDARG00000104635	major histocompatibility complex class II integral membrane beta chain gene	mhc2b	1.0582	0.035881
ENSDARG00000104639	si:ch211-212k18.11	CCNB1IP1	-1.2668	0.016247
ENSDARG00000104643	tubulin, alpha 7 like	tuba7l	-2.4131	1.79e-05
ENSDARG00000104691	CD79b molecule, immunoglobulin-associated beta	cd79b	-1.1873	0.023197
ENSDARG00000104786	neuroligin 3a	nlgn3a	-1.1533	0.040744
ENSDARG00000104895	NA	BX004857.1	1.2189	0.02884
ENSDARG00000104989	WNK lysine deficient protein kinase 2	wnk2	-1.1357	0.022124
ENSDARG00000105083	chromodomain helicase DNA binding protein 5	chd5	-1.1444	0.032913
ENSDARG00000105093	WD repeat domain 63	WDR63	-1.2726	0.021868
ENSDARG00000105151	cytochrome P450, family 2, subfamily k, polypeptide 21	cyp2k21	1.2265	0.01064
ENSDARG00000105239	extracellular matrix protein 1b	ecm1b	0.5686	0.0035137
ENSDARG00000105258	centrosomal protein 72	cep72	-0.95359	0.028918
ENSDARG00000105265	zgc:171534	zgc:171534	-1.1892	0.020432
ENSDARG00000105400	histone cluster 1 H2A family member 4	hist1h2a4	-1.2052	0.021831
ENSDARG00000105458	si:dkeyp-81f3.4	si:dkeyp-81f3.4	-1.2608	0.016309
ENSDARG00000105497	NA	CABZ01078080.1	-1.4872	0.0056435
ENSDARG00000105506	NA	CR769769.3	0.86822	0.039095
ENSDARG00000105564	si:ch73-367j5.3	si:ch73-367j5.3	-1.1744	0.034491
ENSDARG00000105570	crestin	crestin	-1.1405	0.030646
ENSDARG00000105779	NA	BX322787.1	-0.8305	0.048122
ENSDARG00000106158	tumor protein p53 inducible protein 3	TP53I3	-0.64455	0.03773
ENSDARG00000106669	uncharacterized LOC562542	CABZ01068358.1	-0.80846	0.033168
ENSDARG00000109911	si:dkey-58b18.10	si:dkey-58b18.10	-1.5853	0.0040584
ENSDARG00000110528	synaptophysin a	sypa	-1.339	0.016712
ENSDARG00000110574	microfibril associated protein 4	MFAP4 (1 of many)	-1.1428	0.042386
ENSDARG00000111619	zgc:165555	zgc:165555	-1.0258	0.030232
ENSDARG00000111949	NA	BX005442.2	1.6503	0.0030813
ENSDARG00000112015	NA	CR381686.5	1.1997	0.030716
ENSDARG00000112038	NA	CABZ01062996.1	-1.5577	0.004729
ENSDARG00000112170	kelch-like family member 10b, tandem duplicate 2	klhl10b.2	-1.3689	0.0097841
ENSDARG00000112172	si:dkey-149i17.9	si:dkey-149i17.9	-1.1508	0.025558
ENSDARG00000112450	si:ch211-238e22.2	si:ch211-238e22.2	-0.82162	0.04898
ENSDARG00000112702	NA	BX537263.3	1.092	0.04311
ENSDARG00000112826	C-type lectin domain family 4 member M-like	CABZ01058107.1	1.0281	0.037241
ENSDARG00000113107	poly	CABZ01085275.1	0.92146	0.025729
ENSDARG00000113525	fibroblast growth factor 12b	fgf12b	-1.0633	0.040268
ENSDARG00000113659	NA	CU928063.1	-1.439	0.010562
ENSDARG00000113678	NA	BX511082.1	-1.7049	0.0019291
ENSDARG00000113761	dynein cytoplasmic 2 heavy chain 1	DYNC2H1	-1.7209	0.0013546
ENSDARG00000113826	si:ch211-223k15.1	si:ch211-223k15.1	1.1254	0.035351
ENSDARG00000113834	NA	BX537305.1	-1.1265	0.02774
ENSDARG00000113961	nudix (nucleoside diphosphate linked moiety X)-type motif 15	nudt15	-1.0095	0.033965
ENSDARG00000114030	NA	CR759843.2	-1.0027	0.033834
ENSDARG00000114086	zmp:0000001200	DOCK9	0.61098	0.026484
ENSDARG00000114254	zgc:91850	zgc:91850	-1.0231	0.041524
ENSDARG00000114554	caudal type homeobox 1a	cdx1a	1.1866	0.034905
ENSDARG00000114589	junctional adhesion molecule 3a	jam3a	-1.0734	0.035285
ENSDARG00000115079	zgc:174353	zgc:174353	-1.0254	0.049892
ENSDARG00000115264	NA	BX649300.2	0.96562	0.027312
ENSDARG00000115489	kelch-like family member 10b, tandem duplicate 1	klhl10b.1	-1.498	0.0067409
ENSDARG00000115504	NA	CABZ01080056.1	-1.4348	0.0082071
ENSDARG00000115571	si:dkey-235d18.6	si:dkey-235d18.6	-1.0649	0.037407
ENSDARG00000115582	NA	AL928685.4	1.2325	0.019337
ENSDARG00000115940	polypeptide N-acetylgalactosaminyltransferase 8a, tandem duplicate 1	galnt8a.1	1.6452	0.0026018
ENSDARG00000116139	caudal type homeobox 1 b	cdx1b	1.1956	0.031732
ENSDARG00000116344	L antigen family member 3	CABZ01063556.1	0.64548	0.020396
ENSDARG00000116378	membrane-spanning 4-domains, subfamily A, member 17A.17	ms4a17a.17	1.2189	0.02189
ENSDARG00000116402	NA	CR925755.2	1.4175	0.0085627
ENSDARG00000116848	izumo sperm-egg fusion 1	izumo1	-1.695	0.0026171
ENSDARG00000116976	parapinopsin a	parapinopsina	-1.151	0.039403
ENSDARG00000116984	NA	AL929276.2	-1.6638	0.0012304
Novel00028	kinesin light chain 2	--	-1.4018	0.0090596
Novel00129	PREDICTED: beta/gamma crystallin domain-containing protein 3, partial	--	0.51069	0.031489
Novel00137	PREDICTED: golgin subfamily A member 6-like protein 2	--	-1.3016	0.013485
Novel00151	PREDICTED: HEPACAM family member 2-like isoform X1	--	-1.2925	0.013243
Novel00209	PREDICTED: tumor necrosis factor receptor superfamily member 17	--	-1.31	0.019058
Novel00221	NA	NA	-0.86185	0.022991
Novel00226	PREDICTED: dynein beta chain, ciliary-like	NA	-1.7273	0.0016859
Novel00227	PREDICTED: dynein heavy chain 9, axonemal	NA	-1.2477	0.017116
Novel00236	PREDICTED: cyclin N-terminal domain-containing protein 1, partial	NA	-1.4279	0.0081941
Novel00239	NA	NA	-1.0671	0.017948
Novel00252	NA	NA	-1.1445	0.040745
Novel00264	hypothetical protein LOTGIDRAFT_131469, partial	NA	-1.143	0.04249
Novel00295	PREDICTED: uncharacterized protein LOC100149084	NA	-1.628	0.0033073
Novel00301	PREDICTED: uncharacterized protein LOC100535180	NA	-1.1453	0.025893
Novel00340	NA	NA	0.89441	0.043576
Novel00408	envelope protein	NA	1.1237	0.032192
Novel00411	NA	NA	1.1476	0.041239
Novel00416	NA	NA	-1.222	0.024915
Novel00442	PREDICTED: uncharacterized protein LOC795173	NA	1.692	0.0026828
Novel00488	PREDICTED: pleckstrin homology-like domain family B member 3, partial	NA	-0.87626	0.042811
Novel00498	PREDICTED: uncharacterized protein LOC101882804	NA	-1.4138	0.010543
Novel00500	PREDICTED: uncharacterized protein LOC100331845	NA	-1.4504	0.010058
Novel00555	PREDICTED: NACHT, LRR and PYD domains-containing protein 12-like isoform X2	NA	0.80304	0.02894
Novel00571	NA	NA	-1.3691	0.01022
Novel00577	PREDICTED: uncharacterized protein LOC103909093	NA	-1.1975	0.013651
Novel00596	PREDICTED: deleted in malignant brain tumors 1 protein-like isoform X1	NA	-1.2013	0.015988
Novel00657	PREDICTED: zinc finger B-box domain-containing protein 1 isoform X2	NA	-1.2895	0.013973
Novel00666	PREDICTED: uncharacterized protein LOC103908834	NA	-1.5673	0.0030352
Novel00695	PREDICTED: venom phosphodiesterase 1-like	--	0.70936	0.049182
Novel00763	PREDICTED: uncharacterized protein LOC101883938	--	1.0628	0.011638
Novel00772	PREDICTED: MAGUK p55 subfamily member 7-like	--	1.1811	0.036103
Novel00785	PREDICTED: MAM and LDL-receptor class A domain-containing protein 1	--	-1.2429	0.022849
Novel00901	PREDICTED: centromere protein J-like	--	1.0153	0.0056207
Novel00908	PREDICTED: meiosis inhibitor protein 1	--	-1.3579	0.013113
Novel00943	PREDICTED: macrophage mannose receptor 1-like	--	1.632	0.0028078
Novel00946	PREDICTED: C-type mannose receptor 2-like	--	1.1464	0.039046
Novel00953	PREDICTED: uncharacterized protein KIAA2026-like, partial	--	-0.38187	0.021475
Novel00961	NA	NA	0.6826	0.025116
Novel00981	NA	NA	-1.0282	0.041184
Novel00983	PREDICTED: phosphatidylinositol-binding clathrin assembly protein-like	--	-1.1701	0.036426
Novel01017	PREDICTED: coiled-coil domain-containing protein 152	--	-1.4257	0.010102
Novel01059	NA	NA	1.4631	0.0063579
Novel01060	NA	NA	1.1885	0.017075
Novel01099	PREDICTED: uncharacterized protein si:dkey-16m19.2	--	-1.221	0.025512
Novel01101	putative pheromone receptor CPpr2	--	-1.2742	0.023686
Novel01109	NA	NA	1.0494	0.012976
Novel01114	NA	NA	-1.4287	0.010787
Novel01166	NA	NA	1.544	0.0061308
Novel01167	PREDICTED: protein-glutamine gamma-glutamyltransferase K-like	--	-1.493	0.0080708
Novel01168	PREDICTED: protein-glutamine gamma-glutamyltransferase K-like	--	-1.3398	0.010954
Novel01176	PREDICTED: collagen alpha-1(XXIII) chain, partial	--	1.2992	0.014138
Novel01202	PREDICTED: DNA ligase 1-like	--	-1.0114	0.046119
Novel01221	NA	NA	-1.8567	0.00098064
Novel01288	NA	NA	-1.4244	0.011051
Novel01290	PREDICTED: WW domain-containing oxidoreductase isoform X1	--	-0.57586	0.02096
Novel01293	NA	NA	0.95638	0.018261
Novel01311	PREDICTED: proprotein convertase subtilisin/kexin type 5-like	--	-1.1486	0.038658
Novel01381	PREDICTED: glutamine-rich protein 2-like isoform X2	--	-1.6249	0.0037421
Novel01382	PREDICTED: zinc finger protein 239-like	--	0.84824	0.040688
Novel01416	PREDICTED: nuclear factor, interleukin 3 regulated, member 2 isoform X1	--	1.6391	0.00012748
Novel01434	PREDICTED: stonustoxin subunit beta-like	--	1.2353	0.0067445
Novel01475	PREDICTED: uncharacterized protein LOC101882066	--	1.1691	0.034439
Novel01515	PREDICTED: uncharacterized protein LOC103022110 isoform X1	--	-0.70889	0.045542
Novel01549	PREDICTED: putative uncharacterized protein CXorf58 homolog isoform X2	--	-1.8983	0.00074187
Novel01584	PREDICTED: ABC transporter F family member 4-like isoform X7	--	-1.2826	0.015557
Novel01587	PREDICTED: putative ankyrin repeat domain-containing protein 31	--	-1.3387	0.014162
Novel01619	PREDICTED: uncharacterized protein LOC103376870	--	1.3649	9.79e-05
Novel01647	PREDICTED: C-X-C motif chemokine 11	--	0.9773	0.041124
Novel01648	PREDICTED: C-X-C motif chemokine 11-like	--	-0.98687	0.04968
Novel01676	NA	NA	1.1204	0.044193
Novel01688	PREDICTED: golgin subfamily A member 6-like protein 22	--	-1.1906	0.021319
Novel01690	NA	NA	-0.73267	0.040822
Novel01696	NA	NA	-1.4412	0.0073585
Novel01710	NA	NA	0.47067	0.019382
Novel01717	peripheral plasma membrane protein CASK	--	1.3779	0.011642
Novel01730	PREDICTED: potassium/sodium hyperpolarization-activated cyclic nucleotide-gated channel 3-like	--	-1.6095	0.0040145
Novel01744	NA	NA	1.1106	0.034561
Novel01801	PREDICTED: golgin subfamily A member 6-like protein 22	--	-1.3468	0.013768
Novel01826	interleukin 23 receptor	--	1.0399	0.034755
Novel01829	PREDICTED: coiled-coil domain-containing protein 112 isoform X1	--	-1.4926	0.0080803
Novel01836	PREDICTED: coiled-coil domain-containing protein 74B-like isoform X2	--	-1.0648	0.034782
Novel01879	NA	NA	1.1455	0.035295
Note: NA represents data no available
